# Supplementary material for: Sexual dimorphism in the tardigrade Paramacrobiotus metropolitanus transcriptome
Source: Zoological Lett. 2024 Jun 20;10:11. doi: 10.1186/s40851-024-00233-0 (PMC11191345; doi:10.1186/s40851-024-00233-0)
Supplement: Supplementary file 1 — Additional file 1: Figure S1. Gene ontology enrichment analysis of differentially expressed genes between females and males. Gene ontology terms enriched in genes higher expressed in [A] females and [B] males. [file 40851_2024_233_MOESM1_ESM.xlsx]

## Sheet: Sheet1
Assembler/Origin	Additional polishing	file	format	type	num_seqs	sum_len	min_len	avg_len	max_len	Q1	Q2	Q3	sum_gap	N50	Q20(%)	Q30(%)	GC(%)	Compleasm (Metazoa)	Compleasm (Eukaryota)	Other	BUSCO (metaoza)
Published genomes
Paramacrobiotus		Paramacrobiotus_sp.TYO.genome.fa	FASTA	DNA	684	170509133	553	249282	4484719	13235	41691.5	211588	0	1033953	0	0	43.46	C:76.31%[S:74.42%,D:1.89%],F:2.10%,I:0.00%,M:21.59%	C:89.02%[S:86.67%,D:2.35%],F:3.53%,I:0.00%,M:7.45%	Protein BUSCO (metazoa): C:83.7%[S:78.7%,D:5.0%],F:3.0%,M:13.3%,n:954	C:72.9%[S:70.0%,D:2.9%],F:8.1%,M:19.0%,n:954
Hypsibius exemplaris		GCA_002082055.1_nHd_3.1_genomic.fna	FASTA	DNA	1421	104154999	1000	73297	2115976	1906	7053	59708	0	342180	0	0	44.52	C:76.1%[S:75.37%,D:0.73%],F:2.10%,I:0.00%,M:21.80%	C:89.02%[S:89.02%,D:0.00%],F:3.14%,I:0.00%,M:7.84%		C:73.3%[S:72.1%,D:1.2%],F:7.4%,M:19.3%,n:954
Ramazzottius varieornatus		genome.fasta	FASTA	DNA	200	55842812	1000	279214	9333084	1384.5	2128.5	4331.5	0	4740345	0	0	47.15	C:76.21%[S:75.37%,D:0.84%],F:2.83%,I:0.00%,M:20.96%	C:90.98%[S:90.98%,D:0.00%],F:2.35%,I:0.00%,M:6.67%		C:74.6%[S:73.6%,D:1.0%],F:6.7%,M:18.7%,n:954
Assembly of raw reads
NextDenovo		nd.asm.fasta	FASTA	DNA	276	170963260	23542	619432	9229846	141668	292662	713190	0	1345056	0	0	43.52	C:74.84%[S:73.58%,D:1.26%],F:3.14%,I:0.00%,M:22.01%
NextDenovo	NextPolish	genome.nextpolish.fasta	FASTA	DNA	276	171249869	23152	620470	9233986	141499	292978	716096	0	1346479	0	0	43.63	C:76.73%[S:74.95%,D:1.78%],F:2.41%,I:0.00%,M:20.86%	C:89.41%[S:87.84%,D:1.57%],F:3.53%,I:0.00%,M:7.06%
Canu		PMETR.contigs.fasta	FASTA	DNA	2533	298113918	2045	117692	2215164	36849	59315	108991	0	228882	0	0	43.46	C:74.53%[S:55.77%,D:18.76%],F:3.14%,I:0.00%,M:22.33%
Flye (default)		assembly.fasta	FASTA	DNA	2494	245127144	554	98286.7	2774888	15975	41691	103204	0	231005	0	0	43.57	C:75.99%[S:71.38%,D:4.61%],F:2.52%,I:0.00%,M:21.49%
Flye (--meta)		assembly.fasta	FASTA	DNA	3195	268517946	296	84043.2	2210029	13515	38347	91223	0	196526	0	0	43.33	C:75.79%[S:69.29%,D:6.50%],F:2.62%,I:0.00%,M:21.59%
GoldRush		w16_x10_golden_path.goldpolish-polished.span2.dist500.tigmint.fa.k40.w250.z1000.ntLink.ntLink.ntLink.ntLink.gap_fill.fa.k40.w250.z1000.ntLink.scaffolds.fa	FASTA	DNA	17634	208943680	1	11848.9	371615	2000	5003	12294	0	29049	0	0	42.74	C:33.75%[S:33.65%,D:0.10%],F:8.91%,I:0.00%,M:57.34%
Pecat		primary.fasta	FASTA	DNA	922	207418891	978	224966	4490359	26252	65200.5	277756	0	586078	0	0	43.4	C:73.37%[S:71.17%,D:2.20%],F:3.25%,I:0.00%,M:23.38%		phase2
Raven		assembly.fa	FASTA	DNA	710	196636498	15419	276953	4539448	70564	137366	307888	0	589378	0	0	43.51	C:74.11%[S:72.85%,D:1.26%],F:3.14%,I:0.00%,M:22.75%
wdtbg2		wtdgb.raw.fa	FASTA	DNA	2111	182863623	1726	86624.2	3624451	10597.5	22699	58451.5	0	424910	0	0	43.11	C:68.24%[S:67.82%,D:0.42%],F:3.98%,I:0.00%,M:27.78%
Shasta		Assembly.fasta	FASTA	DNA	3120	119676409	20	38357.8	645637	8760	20490.5	48870	0	77029	0	0	42.65	C:52.2%[S:52.10%,D:0.10%],F:5.77%,I:0.00%,M:42.03%
SPADES		contigs.fasta	FASTA	DNA	524350	113766765	56	217	15517	65	72	292	0	393	0	0	43.57	not calculated		data produced in this study
SPADES		contigs.fasta	FASTA	DNA	585217	244949996	56	418.6	372386	58	65	111	0	13293	0	0	43.37	not calculated		data produced in this study + Hara et al.
Assembly of Canu corrected reads
Raven		assembly.fa	FASTA	DNA	989	158106217	10427	159865	2340619	41684	87825	186958	0	281273	0	0	43.45	C:74.21%[S:73.06%,D:1.15%],F:2.73%,I:0.00%,M:23.06%
Flye (default)		assembly.fasta	FASTA	DNA	2867	243379594	446	84890	2119120	14938.5	35018	87425	0	204675	0	0	43.48	not calculated
Flye (--meta)		assembly.fasta	FASTA	DNA	2111	205977056	302	97573.2	2880667	13675	34358	96619	0	259207	0	0	43.41	not calculated
wtdbg2		wtdgb2.raw.fa	FASTA	DNA	1864	162525237	1923	87191.7	2419855	11950	23733.5	64149.5	0	336460	0	0	43.24	not calculated
