# Supplementary material for: Sexual dimorphism in the tardigrade Paramacrobiotus metropolitanus transcriptome
Source: Zoological Lett. 2024 Jun 20;10:11. doi: 10.1186/s40851-024-00233-0 (PMC11191345; doi:10.1186/s40851-024-00233-0)
Supplement: Supplementary file 2 — Additional file 2: Figure S2. Tra2 genes of P. metropolitanus. Gene structure and RNA-seq-based evidence of intronic regions. From the upper row, (1) the gene structures predicted by Hara et al., (2–4) RNA-Seq read mapping of male samples, (5–8) RNA-Seq read mapping of female samples, and (9) EvidenceModeler and PASA expanded gene structure. These structures were visualized using Jbrowse2 instance. The blue and red arrows indicate the male- and female-biased tra2 splicing variants. [file 40851_2024_233_MOESM2_ESM.xlsx]

## Sheet: Sheet1
CAHS
Transcript	sampleA	sampleB		Fem1	Fem2	Fem3	Male1	Male2	Male3	Male4	baseMeanA	baseMeanB	baseMean	log2FoldChange	lfcSE	stat	pvalue	padj	sampleA	sampleB		Active_1	Active_2	Active_3	Tun_1	Tun_2	Tun_3	baseMeanA	baseMeanB	baseMean	log2FoldChange	lfcSE	stat	pvalue	padj
PARRI_0002120.t1	Female	Male	PARRI_0002120.t1	62.695	26.296	16.026	121.473	53.806	55.342	47.204	166.796	315.786	251.933	-0.922158	0.538102	-1.71372	0.0865797	0.156067	Active	Tun	PARRI_0002120.t1	44.154	40.902	33.407	70.307	92.438	93.61	153.378	332.377	242.877	-1.11577	0.203237	-5.48999	4.01959e-08	6.47795e-07
PARRI_0002228.t1	Female	Male	PARRI_0002228.t1	13.397	5.569	3.765	13.566	10.64	11.439	10.167	48.6625	69.7993	60.7407	-0.523057	0.521741	-1.00252	0.316092	0.426875	Active	Tun	PARRI_0002228.t1	8.805	11.137	8.885	15.933	19.639	16.902	50.2188	91.3084	70.7636	-0.861643	0.301949	-2.8536	0.00432268	0.021406
PARRI_0002229.t1	Female	Male	PARRI_0002229.t1	1.077	8.882	3.439	94.341	42.417	106.52	47.086	27.4874	428.699	256.751	-3.9567	0.623627	-6.34467	2.22903e-10	3.68312e-09	Active	Tun	PARRI_0002229.t1	51.713	46.856	56.935	30.787	45.554	35.514	259.344	186.468	222.906	0.475662	0.204523	2.32572	0.0200337	0.0752861
PARRI_0004919.t1	Female	Male	PARRI_0004919.t1	3315.83	3177.19	2796.78	3653.89	1082.13	683.51	1243.66	23108.3	11492.7	16470.8	1.00765	0.53967	1.86716	0.0618788	0.120066	Active	Tun	PARRI_0004919.t1	600.757	448.356	460.151	2413.33	3240.58	3530.98	2989.91	18146	10568	-2.60162	0.151342	-17.1903	3.13644e-66	1.79368e-63
PARRI_0006576.t1	Female	Male	PARRI_0006576.t1	0.374	0.164	0.336	1.545	2.353	3.231	1.518	1.81901	12.279	7.79613	-2.79178	1.05993	-2.63392	0.00844053	0.0235669	Active	Tun	PARRI_0006576.t1	1.03	4.437	1.88	0.777	3.902	1.967	11.8703	10.7132	11.2918	0.152973	0.857613	0.178371	0.858432	0.936522
PARRI_0007683.t1	Female	Male	PARRI_0007683.t1	92.609	96.498	24.608	442.162	52.086	121.342	84.348	1573.83	3742.19	2812.89	-1.24964	0.682216	-1.83173	0.0669918	0.127633	Active	Tun	PARRI_0007683.t1	107.154	95.195	84.376	321.139	320.636	322.927	1755.21	5858	3806.61	-1.73916	0.108323	-16.0552	5.25673e-58	1.94849e-55
PARRI_0010208.t1	Female	Male	PARRI_0010208.t1	563.895	392.711	215.982	1132.91	442.493	229.77	289.078	2575.55	3264.24	2969.09	-0.342021	0.563955	-0.606469	0.544203	0.643397	Active	Tun	PARRI_0010208.t1	67.899	43.56	39.364	598.018	792.364	821.917	270.004	3949.93	2109.97	-3.8732	0.185784	-20.8478	1.59528e-96	1.77395e-93
PARRI_0013693.t1	Female	Male	PARRI_0013693.t1	927.541	1424.42	1004.89	3086.67	728.693	588.115	502.719	4829.01	4951.42	4898.96	-0.0362325	0.611457	-0.0592561	0.952748	0.965393	Active	Tun	PARRI_0013693.t1	285.43	215.708	202.485	1426.46	1977.44	2072.56	808.075	6307.13	3557.6	-2.96503	0.162994	-18.191	6.08433e-74	3.92851e-71
PARRI_0014986.t1	Female	Male	PARRI_0014986.t1	1557.53	735.362	117.355	2786.87	301.732	885.49	677.877	4080.55	5803.05	5064.83	-0.50808	0.760354	-0.668215	0.503996	0.607255	Active	Tun	PARRI_0014986.t1	613.177	439.931	359.469	1859.27	2351.55	2947.15	1998.78	10125.1	6061.96	-2.34083	0.303991	-7.70033	1.3571e-14	4.94785e-13
PARRI_0015186.t1	Female	Male	PARRI_0015186.t1	549.868	517.515	45.733	2003.54	294.844	385.256	348.094	1831.37	3695.34	2896.5	-1.01281	0.772063	-1.31182	NA	1	Active	Tun	PARRI_0015186.t1	322.774	191.782	114.394	1598.52	2426.56	2960.96	874.236	9689.56	5281.9	-3.4705	0.491082	-7.06706	1.58255e-12	4.68585e-11
PARRI_0016931.t1	Female	Male	PARRI_0016931.t1	0.913	11.815	5.653	174.767	117.663	162.274	109.039	29.7602	647.164	382.562	-4.43746	0.603076	-7.35803	1.86643e-13	5.90077e-12	Active	Tun	PARRI_0016931.t1	111.913	97.979	105.599	93.495	106.007	83.806	410.911	369.94	390.426	0.149347	0.15641	0.954845	0.339656	0.576047
PARRI_0017120.t1	Female	Male	PARRI_0017120.t1	370.363	323.134	23.523	1769.18	254.699	114.045	240.799	2110	5153.36	3849.07	-1.28828	1.20301	-1.07088	0.284225	0.393174	Active	Tun	PARRI_0017120.t1	264.43	198.662	180.584	853.221	1071.18	1110.72	1599.79	7508.32	4554.06	-2.23097	0.15004	-14.8691	5.23007e-50	1.47444e-47
PARRI_0020152.t1	Female	Male	PARRI_0020152.t1	610.637	834.998	261.39	3391.39	771.823	1276.35	580.976	2869.9	7359.51	5435.39	-1.35864	0.603881	-2.24984	0.024459	0.0566417	Active	Tun	PARRI_0020152.t1	813.305	594.323	562.316	1977.69	2320.04	2449.07	2731.5	9360.35	6045.93	-1.7771	0.146009	-12.1712	4.42779e-34	6.19767e-32
SAHS
Transcript	sampleA	sampleB		Fem1	Fem2	Fem3	Male1	Male2	Male3	Male4	baseMeanA	baseMeanB	baseMean	log2FoldChange	lfcSE	stat	pvalue	padj	sampleA	sampleB								baseMeanA	baseMeanB	baseMean	log2FoldChange	lfcSE	stat	pvalue	padj
PARRI_0001325.t1	Female	Male	PARRI_0001325.t1	102.994	199.14	255.303	278.299	197.819	395.308	140.626	546.518	683.322	624.692	-0.323469	0.503786	-0.642076	0.520824	0.622065	Active	Tun	PARRI_0001325.t1	87.147	125.947	103.873	99.637	81.518	86.925	238.325	204.482	221.404	0.221296	0.203393	1.08802	0.276586	0.508586
PARRI_0001326.t1	Female	Male	PARRI_0001326.t1	125.781	126.63	153.833	158.721	66.504	318.551	47.457	421.808	432.43	427.877	-0.0374894	0.61642	-0.0608179	0.951504	0.964632	Active	Tun	PARRI_0001326.t1	83.007	98.006	103.511	61.585	39.506	37.135	229.482	112.971	171.226	1.01809	0.243375	4.1832	2.87431e-05	0.000265737
PARRI_0001327.t1	Female	Male	PARRI_0001327.t1	16503.3	6240.89	6388.73	14822.6	3498.7	18710	7484.03	30824.6	33896.7	32580.1	-0.137075	0.588713	-0.232839	0.815887	0.866346	Active	Tun	PARRI_0001327.t1	9118.94	9669.48	10350	10730.4	9322.45	8999.95	24583.8	24792.8	24688.3	-0.0122508	0.0977727	-0.125299	0.900287	0.955925
PARRI_0001328.t1	Female	Male	PARRI_0001328.t1	92.235	57.813	39.907	67.458	50.5	69.405	68.686	203.84	196.453	199.619	0.0544565	0.40263	0.135252	0.892413	0.923788	Active	Tun	PARRI_0001328.t1	45.035	53.503	47.164	68.246	50.317	54.943	125.656	151.224	138.44	-0.268064	0.231846	-1.15622	0.247593	0.475105
PARRI_0001329.t1	Female	Male	PARRI_0001329.t1	6.479	18.707	26.04	16.723	9.981	42.667	4.528	70.7987	70.2859	70.5057	0.00288317	0.752417	0.00383188	0.996943	0.997645	Active	Tun	PARRI_0001329.t1	7.212	7.661	7.52	8.625	4.359	4.505	23.611	18.587	21.099	0.337933	0.546769	0.618055	0.536539	0.745789
PARRI_0001330.t1	Female	Male	PARRI_0001330.t1	2218.75	1121.8	530.657	2020.85	679.191	1716.86	1311.28	4184.13	4510.62	4370.69	-0.108399	0.52414	-0.206813	0.836156	0.881878	Active	Tun	PARRI_0001330.t1	1696.28	1908.76	2015.06	4697.83	3173.02	2746.18	4946.03	9447.58	7196.8	-0.933786	0.164745	-5.66807	1.44413e-08	2.51792e-07
PARRI_0001332.t1	Female	Male	PARRI_0001332.t1	1766.45	767.063	301.644	1775.01	927.109	1304.78	1066.92	3080.39	4012.66	3613.11	-0.381475	0.527115	-0.723704	0.469247	0.576058	Active	Tun	PARRI_0001332.t1	1796.58	1895.36	1934.58	3015.63	2004.04	1848.62	5006.27	6173.94	5590.1	-0.302668	0.157884	-1.91703	0.0552344	0.164642
PARRI_0006064.t1	Female	Male	PARRI_0006064.t1	337.775	144.117	6.293	554.208	175.514	118.729	538.49	477.495	1005.67	779.311	-1.07415	0.834942	-1.2865	0.19827	0.298493	Active	Tun	PARRI_0006064.t1	114.292	115.987	128.196	675.342	1045.89	1002.56	292.618	2249.61	1271.11	-2.94204	0.164605	-17.8733	1.90467e-71	1.19137e-68
PARRI_0012415.t1	Female	Male	PARRI_0012415.t1	283.22	1034.07	435.817	47.317	61.701	57.706	242.588	1864.12	313.498	978.049	2.57633	0.628858	4.09684	4.1882e-05	0.000229796	Active	Tun	PARRI_0012415.t1	28.24	36.133	55.317	30.129	17.404	46.246	102.797	81.7081	92.2526	0.338323	0.37474	0.902819	0.366622	0.604074
PARRI_0017439.t1	Female	Male	PARRI_0017439.t1	20.478	107.575	136.343	80.832	35.181	83.468	27.303	214.043	126.048	163.76	0.760295	0.659127	1.15349	0.24871	0.354594	Active	Tun	PARRI_0017439.t1	12.177	11.236	13.504	3.033	5.231	12.766	22.7122	13.1645	17.9383	0.80824	0.649238	1.24491	0.213166	0.430462
AMNP
Transcript	sampleA	sampleB		Fem1	Fem2	Fem3	Male1	Male2	Male3	Male4	baseMeanA	baseMeanB	baseMean	log2FoldChange	lfcSE	stat	pvalue	padj	sampleA	sampleB								baseMeanA	baseMeanB	baseMean	log2FoldChange	lfcSE	stat	pvalue	padj
PARRI_0002748.t1	Female	Male	PARRI_0002748.t1	41.659	16.748	11.013	49.956	30.717	28.105	28.107	129.039	181.258	158.878	-0.491833	0.507056	-0.969978	0.332058	0.443004	Active	Tun	PARRI_0002748.t1	25.074	23.091	18.475	18.319	20.151	13.66	100.929	78.9202	89.9244	0.349157	0.28712	1.21606	0.22396	0.444501
PARRI_0003559.t1	Female	Male	PARRI_0003559.t1	691.994	323.719	192.676	600.229	397.875	462.121	720.915	1731.42	2235.05	2019.21	-0.368073	0.459517	-0.800999	0.423132	0.532315	Active	Tun	PARRI_0003559.t1	531.903	557.292	566.944	785.353	742.167	711.641	1928.64	2620.64	2274.64	-0.442569	0.09449	-4.68376	2.81655e-06	3.21964e-05
PARRI_0003560.t1	Female	Male	PARRI_0003560.t1	234.653	318.396	230.044	792.396	448.535	819.707	409.947	1797.17	3990.41	3050.45	-1.15097	0.403302	-2.85387	0.00431898	0.0133182	Active	Tun	PARRI_0003560.t1	380.051	385.261	419.468	584.546	571.065	530.436	2171.57	3088.27	2629.92	-0.508257	0.0954584	-5.32438	1.01298e-07	1.53025e-06
PARRI_0004127.t1	Female	Male	PARRI_0004127.t1	255.962	207.355	170.629	296.805	245.984	238.347	239.208	983.178	1109.26	1055.22	-0.174369	0.311964	-0.558941	0.576202	0.672428	Active	Tun	PARRI_0004127.t1	177.348	189.994	187.589	175.752	196.342	208.57	686.939	721.517	704.228	-0.0695099	0.124959	-0.55626	0.578033	0.775728
PARRI_0004129.t1	Female	Male	PARRI_0004129.t1	0	0.226	10.904	0	0.187	0	0	18.8921	0.187681	8.20385	6.02294	3.08696	1.95109	NA	1	Active	Tun	PARRI_0004129.t1	0	0	0	0.54	0	5.399	0	7.00903	3.50452	-5.3391	2.13238	-2.50382	0.0122861	0.0506423
PARRI_0005098.t1	Female	Male	PARRI_0005098.t1	238.878	105.318	83.882	286.013	206.944	214.471	267.686	656.991	1060.23	887.415	-0.690316	0.424159	-1.62749	0.103632	0.179948	Active	Tun	PARRI_0005098.t1	254.501	238.521	218.565	204.197	223.522	222.991	881.656	808.551	845.104	0.124845	0.123114	1.01406	0.310556	0.54575
PARRI_0005100.t1	Female	Male	PARRI_0005100.t1	409.403	74.212	64.417	288.099	90.163	162.989	136.089	850.832	757.084	797.262	0.168141	0.640186	0.262644	0.792825	0.849061	Active	Tun	PARRI_0005100.t1	99.371	117.128	125.52	45.727	38.59	50.158	432.44	170.833	301.636	1.34316	0.180189	7.45415	9.04462e-14	3.06843e-12
PARRI_0005340.t1	Female	Male	PARRI_0005340.t1	307.148	164.813	151.044	296.861	188.453	311.764	285.418	921.642	1131.81	1041.74	-0.296315	0.3978	-0.744884	0.456342	0.563815	Active	Tun	PARRI_0005340.t1	155.186	163.248	175.812	215.445	193.813	219.503	584.431	747.339	665.885	-0.353903	0.126169	-2.80499	0.00503175	0.0242279
PARRI_0005341.t1	Female	Male	PARRI_0005341.t1	163.745	111.81	104.411	214.089	56.256	229.857	130.006	560.514	659.612	617.142	-0.23527	0.510641	-0.460734	0.644989	0.730798	Active	Tun	PARRI_0005341.t1	94.275	101.114	134.134	88.076	122.899	134.747	386.162	407.542	396.852	-0.0753078	0.197807	-0.380713	0.703416	0.854499
PARRI_0005342.t1	Female	Male	PARRI_0005342.t1	2.683	5.979	6.261	11.886	2.754	38.459	3.958	23.3825	63.1488	46.1061	-1.4397	0.853136	-1.68754	0.0915001	0.163012	Active	Tun	PARRI_0005342.t1	2.988	4.652	1.998	6.963	4.054	1.956	11.7865	15.8916	13.839	-0.441311	0.725021	-0.608688	0.542732	0.750281
PARRI_0005516.t1	Female	Male	PARRI_0005516.t1	1.369	2.072	2.93	5.221	4.126	1.561	4.835	10.7873	17.8272	14.8101	-0.724437	0.754403	-0.96028	0.336915	0.448289	Active	Tun	PARRI_0005516.t1	2.042	3.215	3.507	3.865	2.278	4.874	11.3801	14.4121	12.8961	-0.330495	0.685998	-0.481774	0.629967	0.810895
PARRI_0007607.t1	Female	Male	PARRI_0007607.t1	620.694	637.284	870.982	648.414	564.46	565.204	639.341	3645.46	2818.16	3172.72	0.371304	0.345651	1.07422	0.282725	0.391829	Active	Tun	PARRI_0007607.t1	488.742	513.418	478.753	392.58	455.708	418.225	1969.52	1688.24	1828.88	0.222356	0.103503	2.14831	0.0316892	0.107781
PARRI_0007608.t1	Female	Male	PARRI_0007608.t1	153.515	76.797	54.413	200.005	122.306	177.378	178.322	455.255	772.075	636.295	-0.761929	0.427101	-1.78396	0.0744308	0.1386	Active	Tun	PARRI_0007608.t1	173.021	199.901	186.821	111.663	128.446	126.754	723.641	475.747	599.694	0.606267	0.133057	4.55644	5.20279e-06	5.66175e-05
PARRI_0009205.t1	Female	Male	PARRI_0009205.t1	1223.9	769.535	539.153	1606.03	1251.14	1261.31	1542.64	3375.41	5351.73	4504.74	-0.664892	0.362082	-1.8363	0.0663127	0.126537	Active	Tun	PARRI_0009205.t1	856.251	875.857	825.631	781.726	1023.85	1020.06	2745.82	3049.8	2897.81	-0.151164	0.121412	-1.24505	0.213114	0.430443
PARRI_0009335.t1	Female	Male	PARRI_0009335.t1	454.905	500.562	400.348	1385.72	685.714	1099.84	656.548	1582.16	3153.62	2480.14	-0.995346	0.393807	-2.5275	0.0114878	0.0304334	Active	Tun	PARRI_0009335.t1	820.545	856.439	794.62	1049.53	997.239	915.561	2291.15	2769.3	2530.22	-0.273909	0.10064	-2.72166	0.00649542	0.0299499
PARRI_0009342.t1	Female	Male	PARRI_0009342.t1	1089.79	589.338	623.317	920.455	488.1	897.059	1071.1	2717.14	2811.3	2770.94	-0.0489708	0.419243	-0.116808	0.907012	0.933683	Active	Tun	PARRI_0009342.t1	745.041	898.23	922.201	1183.09	992.694	986.578	2398.2	2985.23	2691.72	-0.31594	0.1189	-2.65719	0.00787954	0.0351028
PARRI_0009343.t1	Female	Male	PARRI_0009343.t1	3618.83	1513.23	1468.32	3035.42	1436.49	2444.29	3788.69	7131	8229.87	7758.93	-0.206686	0.474911	-0.435211	0.66341	0.746444	Active	Tun	PARRI_0009343.t1	2356.48	2658.31	2779.11	2650.75	2510.52	2747.33	6716.74	6891.35	6804.05	-0.0368428	0.0925821	-0.397947	0.690669	0.8465
PARRI_0009344.t1	Female	Male	PARRI_0009344.t1	99.682	127.143	170.933	126.74	81.154	118.675	74.28	528.92	364.992	435.247	0.533312	0.420181	1.26924	0.204355	0.305305	Active	Tun	PARRI_0009344.t1	68.517	68.744	68.296	74.528	64.844	68.201	211.216	214.744	212.98	-0.0246347	0.180564	-0.136432	0.891479	0.951826
PARRI_0012347.t1	Female	Male	PARRI_0012347.t1	74.458	65.741	34.72	124.259	122.52	129.138	135.474	270.829	564.273	438.511	-1.05802	0.349586	-3.02649	0.00247415	0.00833231	Active	Tun	PARRI_0012347.t1	61.529	63.041	58.381	70.588	78.783	92.838	229.921	305.355	267.638	-0.407077	0.17843	-2.28144	0.0225224	0.0821892
PARRI_0012348.t1	Female	Male	PARRI_0012348.t1	3677.21	1884.14	1032.9	1915.82	2827.85	1886.16	3759.97	21418.5	23779.6	22767.7	-0.150838	0.45678	-0.330221	0.741233	0.809883	Active	Tun	PARRI_0012348.t1	2742.76	2445.92	2838.4	3413.11	3735.54	4014.77	21328.5	29547.4	25438	-0.470208	0.0982937	-4.7837	1.72094e-06	2.04429e-05
PARRI_0012349.t1	Female	Male	PARRI_0012349.t1	1340.9	613.572	403.342	1037.18	1083.18	772.258	1287.72	3598.46	4524.54	4127.65	-0.330296	0.435015	-0.759276	0.447688	0.555577	Active	Tun	PARRI_0012349.t1	637.325	648.446	620.778	722.3	859.17	866.33	2360.94	3041.24	2701.09	-0.365	0.105385	-3.46348	0.000533235	0.00354122
PARRI_0013908.t1	Female	Male	PARRI_0013908.t1	87.955	63.495	36.663	128.262	115.373	105.804	117.291	272.608	481.215	391.812	-0.819476	0.367541	-2.22962	0.0257727	0.0591122	Active	Tun	PARRI_0013908.t1	87.503	80.986	102.734	84.33	79.971	86.455	318.141	295.738	306.94	0.106029	0.165329	0.641325	0.521312	0.734701
PARRI_0013909.t1	Female	Male	PARRI_0013909.t1	53.322	27.517	16.091	53.723	64.383	64.417	76.739	208.254	395.778	315.41	-0.925302	0.433777	-2.13313	0.032914	0.0723988	Active	Tun	PARRI_0013909.t1	57.689	47.539	50.246	58.886	53.314	58.844	272.313	299.421	285.867	-0.137594	0.169364	-0.812412	0.416555	0.650616
PARRI_0014150.t1	Female	Male	PARRI_0014150.t1	349.219	386.26	200.662	536.616	518.603	613.281	569.453	3135.83	5300.44	4372.75	-0.75718	0.324095	-2.33629	0.019476	0.0471993	Active	Tun	PARRI_0014150.t1	459.996	474.097	449.007	676.044	861.447	888.955	3765.18	6573.67	5169.43	-0.803773	0.115633	-6.95104	3.62595e-12	1.03092e-10
PARRI_0014150.t2	Female	Male	PARRI_0014150.t2	60.367	53.772	36.804	115	94.066	78.459	63.182	547.034	891.815	744.052	-0.706018	0.360922	-1.95615	0.0504477	0.101947	Active	Tun	PARRI_0014150.t2	80.413	81.282	59.258	97.403	103.249	123.658	646.684	943.726	795.205	-0.544764	0.160402	-3.39624	0.000683181	0.00439696
PARRI_0016053.t1	Female	Male	PARRI_0016053.t1	0	0	0	0	0	0	0	NO COUNTS								Active	Tun	PARRI_0016053.t1	0	1.787	0	0	0	0	0.299695	0	0.149847	0.807319	4.08047	0.197849	0.843163	1
PARRI_0016100.t1	Female	Male	PARRI_0016100.t1	267.296	212.473	173.841	495.4	200.43	528.306	154.435	1995.29	2981.55	2558.87	-0.579736	0.504396	-1.14937	0.250404	0.356585	Active	Tun	PARRI_0016100.t1	256.458	261.307	286.464	167.559	127.029	100.328	1967.55	963.609	1465.58	1.02844	0.163875	6.27575	3.47948e-10	7.61151e-09
PARRI_0016101.t1	Female	Male	PARRI_0016101.t1	27.131	34.819	21.537	68.563	66.468	48.359	63.625	164.635	341.351	265.616	-1.05091	0.337565	-3.11321	0.00185066	0.00647356	Active	Tun	PARRI_0016101.t1	38.207	43.848	38.098	83.035	84.886	76.942	190.612	388.567	289.59	-1.02783	0.165714	-6.20246	5.55866e-10	1.18997e-08
PARRI_0016102.t1	Female	Male	PARRI_0016102.t1	129.076	73.648	48.977	136.708	73.651	139.124	97.742	916.866	1158.08	1054.7	-0.337164	0.432732	-0.779152	0.43589	0.544484	Active	Tun	PARRI_0016102.t1	66.325	77.465	96.127	129.561	97.212	108.757	709.711	989.375	849.543	-0.478948	0.164468	-2.91211	0.00359001	0.0183134
PARRI_0016103.t1	Female	Male	PARRI_0016103.t1	6.297	17.733	21.071	37.225	22.679	24.754	31.812	66.6374	116.458	95.1066	-0.806018	0.523778	-1.53885	0.12384	0.206688	Active	Tun	PARRI_0016103.t1	3.541	29.19	19.885	43.374	34.852	19.339	59.4876	111.215	85.3513	-0.901395	0.522469	-1.72526	0.0844807	0.225222
PARRI_0016103.t2	Female	Male	PARRI_0016103.t2	38.201	16.133	0	14.84	11.273	24.375	21.573	72.8465	72.2974	72.5327	0.0130148	0.940913	0.0138321	0.988964	0.991683	Active	Tun	PARRI_0016103.t2	23.435	9.538	16.685	0	11.541	7.557	56.2415	21.9392	39.0903	1.35896	1.45354	0.934934	0.349822	0.586372
PARRI_0016319.t1	Female	Male	PARRI_0016319.t1	36.02	25.045	19.639	46.652	33.256	40.444	52.879	117.314	177.665	151.8	-0.595845	0.393305	-1.51497	0.129781	0.214541	Active	Tun	PARRI_0016319.t1	25.318	35.935	35.043	24.818	22.33	21.776	112.024	80.6882	96.3562	0.473717	0.269419	1.75829	0.0786975	0.214314
PARRI_0017350.t1	Female	Male	PARRI_0017350.t1	207.001	191.417	122.823	272.864	152.265	237.436	225.923	813.337	984.522	911.157	-0.275383	0.363329	-0.757943	0.448485	0.556182	Active	Tun	PARRI_0017350.t1	188.007	200.054	210.981	208.008	211.414	232.716	752.299	822.25	787.274	-0.127036	0.118935	-1.06811	0.28547	0.518744
PARRI_0017610.t1	Female	Male	PARRI_0017610.t1	5.457	6.584	4.579	15.731	23.196	25.307	16.638	27.2296	93.2169	64.9366	-1.77754	0.454108	-3.91436	9.06454e-05	0.000459848	Active	Tun	PARRI_0017610.t1	9.62	9.341	9.048	8.161	8.315	7.266	36.7415	31.2111	33.9763	0.232646	0.407753	0.570557	0.5683	0.768483
PARRI_0017951.t1	Female	Male	PARRI_0017951.t1	53.642	14.389	7.042	30.921	21.512	26.782	41.365	113.216	131.193	123.489	-0.209712	0.614656	-0.341185	0.732964	0.80332	Active	Tun	PARRI_0017951.t1	42.056	31.624	27.044	49.02	48.748	48.381	124.959	181.627	153.293	-0.54233	0.23512	-2.30661	0.0210766	0.078282
PARRI_0021955.t1	Female	Male	PARRI_0021955.t1	44.096	62.982	38.616	63.048	33.346	94.3	29.128	257.72	277.967	269.289	-0.111146	0.499347	-0.222584	0.82386	0.87236	Active	Tun	PARRI_0021955.t1	12.86	14.083	23.528	6.423	11.171	16.768	71.534	48.9093	60.2217	0.55857	0.413403	1.35115	0.176647	0.380805
Dsup
Transcript	sampleA	sampleB		Fem1	Fem2	Fem3	Male1	Male2	Male3	Male4	baseMeanA	baseMeanB	baseMean	log2FoldChange	lfcSE	stat	pvalue	padj	sampleA	sampleB								baseMeanA	baseMeanB	baseMean	log2FoldChange	lfcSE	stat	pvalue	padj
PARRI_0005796.t1	Female	Male	PARRI_0005796.t1	204.793	293.751	345.001	70.096	93.763	83.761	82.505	2773.46	735.527	1608.93	1.91461	0.363718	5.264	1.40958e-07	1.31549e-06	Active	Tun	PARRI_0005796.t1	112.025	80.923	96.696	90.991	105.059	101.759	743.2	761.067	752.134	-0.0346586	0.146685	-0.236279	0.813216	0.916413
