# Supplementary material for: Sexual dimorphism in the tardigrade Paramacrobiotus metropolitanus transcriptome
Source: Zoological Lett. 2024 Jun 20;10:11. doi: 10.1186/s40851-024-00233-0 (PMC11191345; doi:10.1186/s40851-024-00233-0)
Supplement: Supplementary file 7 — Additional file 7: Table S3. Summary of NGS data. [file 40851_2024_233_MOESM7_ESM.xlsx]

## Sheet: Sheet1
Accession	Species	clade	aligned sequence
VCU79647	Euperipatoides kanangrensis	doublesex	----M---------------------------------------------------------------------------------------------------------------------------------------------------------------------------------------------------------------------------------------------------------------------------AASVEISA-------------------------EQMD----------------------------DSLIRARS-PKCARCRNHGCLSRLKGHKRFCRWKSCACQRCRLIAERQRVMAAQVALRRQQQ…
VCU79646	Euperipatoides kanangrensis	Dmrt99B	----MSLSG----------------------------------------------------------------------------------------------------------------------------------SVDVVSR--------------------------AETLPTAV-----------------------------------AATAP-----------------------------HFPHPSALFL---------------RAT----------------------------ER----------------------------------YQRT-PKCARCRNHGVVSALKGHKRYCRWRDCVCAKCTLIAERQRVMAAQVALRRQQA…
XP946699	Homo sapiens	Dmrt99B	----MELRS-----------------------------------------------------------ELPSVPGAAT-----------------------------------------------AAA-------ATATGPPVASV-ASVA----------------AAAAAAASLPVS-----------------------------VAGGLLRG---P-----------------------------------PLLL---------------RAA----------------------------EK----------------------------------YPRT-PKCARCRNHGVVSALKGHKRYCRWKDCLCAKCTLIAERQRVMAAQVALRRQQA…
ABC55871	Xenopus laevis	Dmrt99B	----MEL-----------------------------------------------------------------------------------------------------------------------------------NGPPSSQV-PH-------------------TPTCAPSLPIT-----------------------------VAGTLLRG---P-----------------------------------QLLL---------------RAA----------------------------EK----------------------------------YPRT-PKCARCRNHGVVSALKGHKRYCRWKDCMCAKCTLIAERQRVMAAQVALRRQQA…
BAD00703	Oryzias latipes	Dmrt99B	----M------------------------------------------------------------------------------------------------------------------------------------------------------------------------------------------------------------AGNLLRG---P-----------------------------------PLLL---------------RAA----------------------------DK----------------------------------YPRT-PKCARCRNHGVVSALKGHKRYCRWKDCMCAKCTLIAERQRVMAAQVALRRQQA…
NP001033039	Takifugu rubripes	Dmrt99B	----M------------------------------------------------------------------------------------------------------------------------------------------------------------------------------------------------------------AGNLLRG---P-----------------------------------PLLL---------------RAS----------------------------DK----------------------------------YPRT-PKCARCRNHGVVSALKGHKRYCRWKDCMCAKCTLIAERQRVMAAQVALRRQQA…
PARRI_0009851	Paramacrobiotus metropolitanus	Dmrt99B	----MSASP---------------------------------------------------------------------------------------------------------------DPT------------FEQGSMNGSAL--------------------------GL--PVP------------------------------GTLSQNA-LHP-----------------------------------ALLL---------------RAS----------------------------ER----------------------------------YQRT-PKCARCRNHGVVSALKGHKRYCRWKDCLCAKCTLIAERQRVMAAQVALRRQQA…
g16398t1	Acutuncus antarticus SB1	Dmrt99B	--------------------------------------------------------------------------------------------------------------------------------------------MGGSSI--------------------------SM------------------------------------QQSANG-IHP-----------------------------------ALLL---------------RAS----------------------------ER----------------------------------YQRT-PKCARCRNHGVVSALKGHKRYCRWKDCLCAKCTLIAERQRVMAAQVALRRQQA…
g7859t1	Acutuncus antarticus SB3	Dmrt99B	--------------------------------------------------------------------------------------------------------------------------------------------MGGSSI--------------------------SM------------------------------------QQSANG-IHP-----------------------------------ALLL---------------RAS----------------------------ER----------------------------------YQRT-PKCARCRNHGVVSALKGHKRYCRWKDCLCAKCTLIAERQRVMAAQVALRRQQA…
g12716t1	Acutuncus antarticus LSW	Dmrt99B	--------------------------------------------------------------------------------------------------------------------------------------------MGGSSI--------------------------SM------------------------------------QQSANG-IHP-----------------------------------ALLL---------------RAS----------------------------ER----------------------------------YQRT-PKCARCRNHGVVSALKGHKRYCRWKDCLCAKCTLIAERQRVMAAQVALRRQQA…
g13291t1	Acutuncus antarcticus LSW	Dmrt99B	----MSSSP---------------------------------------------------------------------------------------------------------------EP-----------------NMGGSSI--------------------------SM------------------------------------QQSANG-IHP-----------------------------------ALLL---------------RAS----------------------------ER----------------------------------YQRT-PKCARCRNHGVVSALKGHKRYCRWKDCLCAKCTLIAERQRVMAAQVALRRQQA…
g6218t1	Batillipes sp1	Dmrt99B	----MEALS--------------------------------------------------------------------------------------------------------------------------------------------------------------------------------------------------------KSSSASGSSNA-----------------------------------SSMM---IR-----TSMSSSAA----------------------------DK----------------------------------YQRT-PKCARCRNHGAISALKGHKRYCRWKDCMCAKCTLIAERQRVMAAQVALRRQQA…
g22096t1	Batillipes sp1	Dmrt99B	----MEALS--------------------------------------------------------------------------------------------------------------------------------------------------------------------------------------------------------KSSSASGSSNA-----------------------------------SSMM---IR-----TSMSSSAA----------------------------DK----------------------------------YQRT-PKCARCRNHGAISALKGHKRYCRWKDCMCAKCTLIAERQRVMAAQVALRRQQA…
g16043t1	Batillipes sp2	Dmrt99B	----MEALS--------------------------------------------------------------------------------------------------------------------------------------------------------------------------------------------------------KSSSASGSSNA-----------------------------------SSMM---IR-----TSMSSSAA----------------------------DK----------------------------------YQRT-PKCARCRNHGAISALKGHKRYCRWKDCMCAKCTLIAERQRVMAAQVALRRQQA…
g25531t1	Batillipes sp2	Dmrt99B	----MEALS--------------------------------------------------------------------------------------------------------------------------------------------------------------------------------------------------------KSSSASGSSNA-----------------------------------SSMM---IR-----TSMSSSAA----------------------------DK----------------------------------YQRT-PKCARCRNHGAISALKGHKRYCRWKDCMCAKCTLIAERQRVMAAQVALRRQQA…
gene15989	Echiniscoides sigismundi	Dmrt99B	------------------------------------------------------------------------------------------------------------------------------------------------------------------------------------------------------------------------------------------------------------------------------------A----------------------------DR----------------------------------YQRT-PKCARCRNHGAISALKGHKRFCRWKDCMCAKCTLISERQRVMAAQVALRRQQA…
recomp12381	Echiniscoides sigismundi	Dmrt99B	----MQAY--------------------------------------------------------------------------------------------------------------------------------------------------------------------------------------------------------------------------------------------------------------------------NPA----------------------------DR----------------------------------YQRT-PKCARCRNHGAISALKGHKRFCRWKDCMCAKCTLISERQRVMAAQVALRRQQA…
Gene184256comp6447	Echiniscoides sigismundi	Dmrt99B	----MQTY--------------------------------------------------------------------------------------------------------------------------------------------------------------------------------------------------------------------------------------------------------------------------NPA----------------------------DR----------------------------------YQRT-PKCARCRNHGAISALKGHKRFCRWKDCMCAKCTLISERQRVMAAQVALRRQQA…
Gene184262comp6447	Echiniscoides sigismundi	Dmrt99B	----MQTY--------------------------------------------------------------------------------------------------------------------------------------------------------------------------------------------------------------------------------------------------------------------------NPA----------------------------DR----------------------------------YQRT-PKCARCRNHGAISALKGHKRFCRWKDCMCAKCTLISERQRVMAAQVALRRQQA…
OQV243991	Hypsibius exemplaris	Dmrt99B	----MMSM-----------------------------------------------------------------------------------------------------------------------------------------------------------------------------------------------------------QSGNGGIHP-----------------------------------ALLL---------------RAS----------------------------ER----------------------------------YQRT-PKCARCRNHGVVSALKGHKRYCRWKDCLCAKCTLIAERQRVMAAQVALRRQQA…
g1465t1	Macrobiotus polonicus AT002	Dmrt99B	----MSASP---------------------------------------------------------------------------------------------------------------DH-----------------GFDSSNI--------------------------AM--PVS------------------------------SSLSQSG-IHP-----------------------------------ALLL---------------RAS----------------------------ER----------------------------------YQRT-PKCARCRNHGVVSALKGHKRYCRWKDCLCAKCTLIAERQRVMAAQVALRRQQA…
g19039t1	Macrobiotus sp	Dmrt99B	----MSSSP---------------------------------------------------------------------------------------------------------------DH-----------------SFDSSSV--------------------------GLSLPVP------------------------------GSMSQNG-IHP-----------------------------------ALLL---------------RAS----------------------------ER----------------------------------YQRT-PKCARCRNHGVVSALKGHKRYCRWKDCLCAKCTLIAERQRVMAAQVALRRQQA…
g14427t1	Mesobiotus radiatus KE001	Dmrt99B	--------------------------------------------------------------------------------------------------------------------------------------------MNTSAL--------------------------GP-------------------------------------MSGSG-IHP-----------------------------------ALLL---------------RAS----------------------------ER----------------------------------YQRT-PKCARCRNHGVVSALKGHKRYCRWKDCLCPKCTLIAERQRVMAAQVALRRQQA…
g7760t1	Milnesium sp BG058	Dmrt99B	----MVPSP---------------------------------------------------------------------------------------------------------------D------------------SKQDSGI--------------------------SST-PVS------------------------------SGQPMIG-LHP-----------------------------------TLLL---------------RAS----------------------------ER----------------------------------YQRT-PKCARCRNHNVVSALKGHKRYCRWKDCLCAKCTLIAERQRVMAAQVALRRQQA…
g20975t1	Milnesium inceptum	Dmrt99B	----MVPSP---------------------------------------------------------------------------------------------------------------D------------------SKQDSGI--------------------------SST-PVS------------------------------SGQPMIG-LHP-----------------------------------TLLL---------------RAS----------------------------ER----------------------------------YQRT-PKCARCRNHNVVSALKGHKRYCRWKDCLCAKCTLIAERQRVMAAQVALRRQQA…
g4310t1	Ramazzottus sp	Dmrt99B	----MPWAEVHEK----------GVQRFFWNELIRGMLVVTGHIFKEPATINYPFEKGPLSPRFRGEHALRRYPSGEERCIACKLCEAVCPAQLVPKYTRTRQYVRLLFKAITIEAEERPDGSR-----R-----TTRYDIDMTKC------------IYCGLCQEACPVDAIVEEPVFD-------------------------YSGQGGGLSHGGIHP-----------------------------------ALLL---------------RAS----------------------------ER----------------------------------YQRT-PKCARCRNHGVVSALKGHKRYCRWKDCLCQKCTLIAERQRVMAAQVALRRQQA…
g7078t1	Ramazzottius varieornatus	Dmrt99B	----MSSSP----------------------------------------------------------------------------------------------------------------------------------------------------------------------EPVFD-------------------------YSGQGGGLSHGGIHP-----------------------------------ALLL---------------RAS----------------------------ER----------------------------------YQRT-PKCARCRNHGVVSALKGHKRYCRWKDCLCQKCTLIAERQRVMAAQVALRRQQA…
XP3106685	Anopheles gambiae	Dmrt99B	----MSLPS----------------------------------------------------------------------------------------------------------------------------------GVDMSNL--------------------------MQQHPVL------------------------------------GALPP-----------------------------------AFFL---------------RAAS---------------------------ER----------------------------------YQRT-PKCARCRNHGVVSALKGHKRYCRWRDCVCAKCTLIAERQRVMAAQVALRRQQA…
NP524549	Drosophila melanogaster	Dmrt99B	----MSLPS----------------------------------------------------------------------------------------------------------------------------------GVDMQNL--------------------------MSQHPVL------------------------------------GALPP-----------------------------------AFFL---------------RAAS---------------------------ER----------------------------------YQRT-PKCARCRNHGVVSALKGHKRYCRWRDCVCAKCTLIAERQRVMAAQVALRRQQA…
XP0013577663	Drosophila pseudoobscura	Dmrt99B	----MSLPS----------------------------------------------------------------------------------------------------------------------------------GVDMQNL--------------------------MSQHPVL------------------------------------GALPP-----------------------------------AFFL---------------RAAS---------------------------ER----------------------------------YQRT-PKCARCRNHGVVSALKGHKRYCRWRDCVCAKCTLIAERQRVMAAQVALRRQQA…
ADH159341	Eriocheir sinensis	Dmrt99B	----MSGSN--------------------------------------------------------------------------------------------------------------------------------------------------------------------VDVPVGD-------------------------ALLMAQRQMLSSLPP-----------------------------------ALFL---------------RAS----------------------------ER----------------------------------YQRT-PKCARCRNHGVVSALKGHKRYCRWRDCNCAKCTLIAERQRVMAAQVALRRQQA…
XP975675	Tribolium castaneum	Dmrt99B	----MSLPS---------------------------------------------------------------------------------------------------------------------------------SGVDMSSL-M-------------------------SQHPVL------------------------------------GAIPP-----------------------------------AFFL---------------RAS----------------------------ER----------------------------------YQRT-PKCARCRNHGVVSALKGHKRYCRWRDCNCAKCTLIAERQRVMAAQVALRRQQA…
BAG12873	Daphnia magna	Dmrt99B	----MDLSSHRN--------------------------------------------------------SGHQVPS--------------------------------------------GDGSG-ASG-------ATGPGSGANGM-MSPHGFF-------------AGLAGHMGSPHQHHG-HHQQHHG--------------QHHATHHHHHHGGIPPTA----------------------------AAAAAAMLL---------------RAS----------------------------ER----------------------------------YQRT-PKCARCRNHGVVSALKGHKRYCRWRDCACAKCTLIAERQRVMAAQVALRRQQA…
EFX84867	Daphnia pulex	Dmrt99B	----MDLSSHRN--------------------------------------------------------SGHQVPS--------------------------------------------GDGSG-GSG---------GPGSASNGM-MSPHGFF-------------AGLAGHMGSPHQHHGHHHQQHHGQ-------------QHHPGHHHHHHGGIPPTA----------------------------AAAAAAMLL---------------RAS----------------------------ER----------------------------------YQRT-PKCARCRNHGVVSALKGHKRYCRWRDCACAKCTLIAERQRVMAAQVALRRQQA…
NP006548	Homo sapiens	Dmrt11E	----MADPQAGS-----------------------------------------------AAGDWEID--VESLELEE-------------------------------------------DV----------------CGAPRSTP-P------------------------GPSPPPADGDCEDDEDDDG-----------VDEDAEEEGDGEEAGASPGMPGQPE-----QRGG--------------PQPRPPLAP---------------QASPAGTGP---------------------RERCTP---------AGGGA-------------EPRKLSRT-PKCARCRNHGVVSCLKGHKRFCRWRDCQCANCLLVVERQRVMAAQVALRRQQA…
AAL021631	Oryzias latipes	Dmrt11E	----MPDNG---------------------------------------------------GSELEID--VESLETES----------------------------------------------------------------DEPAE-P-------------------------AAGPMAR--------------------------------GAADDGKPGPGGD--------------------------------------------------------------------------------QR---------------------------------KLSRT-PKCARCRNHGVVSCLKGHKRFCRWRDCQCANCLLVVERQRVMAAQVALRRQQA…
NP001033035	Takifugu rubripes	Dmrt11E	----MSE-----------------------------------------------------GCEFEID--VEGLETES-------------------------------------------D-----------------GMADCSSR-P-G---------------------SASLGPGSF---------------------------EDDGDGSKSDDKPAPGAMC------------------------------------------------PGD----------------------------QR---------------------------------KLSRT-PKCARCRNHGVVSCLKGHKRFCRWRDCQCANCLLVVERQRVMAAQVALRRQQA…
PARRI 0001169p1	Paramacrobiotus metropolitanus	Dmrt11E	----MAFVC------------------------------------------------------------DNTPEMDS-------------------------------------------D--------------------DSESN-P-------------------------------------------------------------------GGSKP-------------------------------------------------------------------------------------SK---------------------------------RSLRT-PKCARCRNHGVVSCLKGHKRFCRWRDCQCASCLLVVERQRVMAAQVALRRQQG…
g8381t1	Acutuncus antarticus SB3	Dmrt11E	----MSTCR-------------------------------------------------------------NSIDSD-----------------------------------------------------------------DSDSI-Q------------------------------------------------------------QAGATIPAAGKP--------------------------------------------------------T----------------------------SR---------------------------------RNLRT-PKCARCRNHGVVSCLKGHKRFCRWRDCQCASCLLVVERQRVMAAQVALR----…
g3331t1	Acutuncus antarcticus LSW	Dmrt11E	----MSTCR-------------------------------------------------------------NSIDSD-----------------------------------------------------------------DSDSI-Q------------------------------------------------------------QAGASIPAAGKP--------------------------------------------------------A----------------------------SR---------------------------------RNLRT-PKCARCRNHGVVSCLKGHKRFCRWRDCQCASCLLVVERQRVMAAQVALRRQQG…
g5961t1	Acutuncus antarticus LSW	Dmrt11E	----MSTCR-------------------------------------------------------------NSIDSD-----------------------------------------------------------------DSDSI-Q------------------------------------------------------------QAGASIPAAGKP--------------------------------------------------------A----------------------------SR---------------------------------RNLRT-PKCARCRNHGVVSCLKGHKRFCRWRDCQCASCLLVVERQRVMAAQVALRRQQG…
OQV169871	Hypsibius exemplaris	Dmrt11E	----MSTCR------------------------------------------------------------TNSIDSDE----------------------------------------------------------------DNDSL-PH-------------------------------------------------------RNNVSSSGSGGGHGKP------------------------------------------------------VTS----------------------------SR---------------------------------RSLRT-PKCARCRNHGVVSCLKGHKRFCRWRDCQCASCLLVVERQRVMAAQVALRRQQG…
g5527t1	Ramazzottius varieornatus	Dmrt11E	----MSTCR------------------------------------------------------------GSSTESDT-------------------------------------------DI-----------------------------------------------------------------------------------------------KSPTRKLNG----------------------------------------------KLAAT----------------------------SR---------------------------------RNLRT-PKCARCRNHGVVSCLKGHKRFCRWRDCQCASCLLVVERQRVMAAQVALRRQQA…
VCU796441	Euperipatoides kanangrensis	Dmrt11E	----MDRNE-----------------------------------------------------------------------------------------------------------------------------------------------------------------------------------------------------------------------------------------------------SKLMT----------------------------------------------DRQTISSQVD----YKTGKSNNCQQTNVK--SSGRRLLRT-PKCARCRNHGVVSCLKGHKRYCRWRDCQCANCLLVVERQRVMAAQVALRRQQA…
BAB63259	Oryzias latipes	Dmrt99B	----ME---------------------------------------------------------------SRIRP----------------------------------------------------------------LELSAHAV-S--------------------PL-GGLQVPSSL-------------------------------------LRP----------------------------------PSLFL----RACN-------PAL----------------------------ER---------------------------------GYPRT-PKCARCRNHGVVSALKGHKRFCRWRDCVCAKCTLIAERQRVMAAQVALRRQQA…
NP001033037	Takifugu rubripes	Dmrt99B	----MD---------------------------------------------------------------SRIRP----------------------------------------------------------------LGLPGHSL----------------------------QVPI---------------------------------------MRP----------------------------------PPLFL----RACS-------PAL----------------------------ER---------------------------------GYPRT-PKCARCRNHGVVSALKGHKRFCRWRDCVCAKCTLIAERQRVMAAQVALRRQQA…
NP0714432	Homo sapiens	Dmrt99B	----MERSQCGS-------------R----------------------------------------DRGVSGRPHLA------------------------------------------------------PGLVVAAPPPPSPAL-PVP---------------------SGMQVPPAF-------------------------------------LRP----------------------------------PSLFL----RAAAAAAAAAAATSGSG-----------------GCPPAPGLES-------------GVGA-------------VGCGYPRT-PKCARCRNHGVVSALKGHKRFCRWRDCACAKCTLIAERQRVMAAQVALRRQQA…
AAV663221	Xenopus laevis	Dmrt99B	----MDCKS------PN----------------------------------------------------MNPRPLLH------------------------------------------------------PSLISSSPSLSSSSV-LSMP--------------------PAVPMPASF-------------------------------------LRP----------------------------------PALLL----RAAAANATCSPRVTVSL-------------------------DR---------------GA-------------GNSLYPRT-PKCARCRNHGVVSALKGHKRFCRWRDCSCAKCTLIAERQRVMAAQVALRRQQA…
NP5111462	Drosophila melanogaster	Dmrt11E	----MHFDETRS---PNKDVRIGKSQRLAAN--------------------------GRQGTD------PESDPLHA-------------------------------------------------------RCVVPHASTPRGRRIPWGHNDD-------------DDDGNHLTLPDSLTATSSCGCQCLNV------------------------RAPFH---------------------------------ILLV-----------DQQARMSKDASV------------------RICQRER---------------------------------RLLRT-PKCARCRNHGVISCVKGHKRLCRWRECCCPNCQLVVDRQRVMAAQVALRRQQT…
XP0013555303	Drosophila pseudoobscura	Dmrt11E	----MRLRL-----------------RLLW-----------------------------------LWLGFKCSP----------------------------------------------------------LC-----------------------------------------------------------------------------------RDPFS-----------------------------RSLAATVI--------------ARMS-----------------------QISLKER---------------------------------RLLRT-PKCARCRNHGVISCVKGHKKLCRWRECCCPNCQLVVDRQRVMAAQVALRRQQT…
VCU796451	Euperipatoides kanangrensis	Dmrt93B	-------------------------------------------------------------------------------------------------------------------------------------------------------------------------------------------------------------------------MNPA----------------------------------GLLL------------AMHPTT----------------------------EK---------------GA-------------------RK-PKCARCRNHGMVSWLKGHKRHCRFRDCTCPKCNLIAERQRVMAAQVALKRQQA…
PARRI 0005877p1	Paramacrobiotus metropolitanus	Dmrt93B	----M-------------------------------------------------------------------LQSRLSF----------------------------------------GA----------PVPTSMATNSNMLNF-PAGRV------------------------PPGLSAHR-------------------------SQPFPAPSLSPP--------------GNT--------------GTGGYFV-------------PHPTT----------------------------EK---------------GA-------------------RK-PKCARCRNHGMVSWLKGHKRHCRFKDCVCAKCNLIAERQRVMAAQVALKRQQA…
g11672t1	Paramacrobiotus richtersi PL035	Dmrt93B	----M-------------------------------------------------------------------LQSRLSF----------------------------------------AA----------PVPTSMA-NANMLHF-SNGRG------------------------PPGLAHHR-------------------------TGSFPAPSLSPSV-----------N-GNN--------------GT-GYFV-------------PHPTT----------------------------EK---------------GA-------------------RK-PKCARCRNHGMVSWLKGHKRHCRFKDCV-------------------------…
g35283t1	Paramacrobiotus richtersi PL035	Dmrt93B	----M-------------------------------------------------------------------LQSRLSF----------------------------------------AA----------PVPTSMA-NANMMHF-SNGRG------------------------PPGLAHHR-------------------------TGSFPAPSLSPSV-----------N-GNN--------------GT-GYFV-------------PHPTT----------------------------EK---------------GA-------------------RK-PKCARCRNHGMVSWLKGHKRHCRFKDCVCAKCNLIAERQRVMAAQVALKRQQA…
g14018t1	Paramacrobiotus richtersi PL035	Dmrt93B	----M------------------------------------------------------------------------------------------------------------------------------------------LHF-SNGRG------------------------PPGLAHHR-------------------------TGSFPAPSLSPSV-----------N-GNN--------------GT-GYFV-------------PHPTT----------------------------EK---------------GA-------------------RK-PKCARCRNHGMVSWLKGHKRHCRFKDCVCAKCNLIAERQRVMAAQVQ------…
g23003t1	Mesobiotus philipinicus	Dmrt93B	----M--------------------------------------------------------------------------------------------------------------------------------------------------------------------------RPGHLHGYRQ------------------------PATFNPSSLSPP------------SNG----------------GNSGFFI-------------PHPTT----------------------------EK---------------GA-------------------RK-PKCARCRNHGMVSWLKGHKRHCRFKDCACAKCNLIAERQRVMAAQ--------…
g6803t1	Mesobiotus radiatus KE001	Dmrt93B	----M-------------------------------------------------------------------LPSRLSF----------------------------------------AP------------------SGSLSSM-DCGRGGV------------------GTMRSAHMHSFRP------------------------AGNFAPASLSPPL-----------NAG----------------GNSGFFI-------------PHPTT----------------------------EK---------------GA-------------------RK-PKCARCRNHGMVSWLKGHKRHCRFKDCDCAKCNLIAERQRVMAAQVALKRQQA…
g1605t1	Dactylobiotus sp	Dmrt93B	----M------------------------------------------------------------------------------------------------------------------------NG----PFRGGNSGSGGMHHL-HHPHSGYL-----------------SSVLPVHHRQQQQ---------------------QMTTVNLPSPASSPP------------NAGGNG-----------SAGSGGYFL-------------PHPTT----------------------------EK---------------GA-------------------RK-PKCARCRNHGVVSWLKGHKRHCRFKDCACAKCNLIAERQRVMAAQVALKRQQA…
g4270t1	Milnesium sp BG058	Dmrt93B	----M----------------------------------------------------------------LMMMPNKLSL----------------------------------------AV----SGHPLAP--------PQLPH-------------------------------PTLLSIVSS------------------------SAAFSQMTMSPP----------------------------------GFFV-------------PHPTT----------------------------EK---------------GA-------------------RK-PKCARCRNHDAVSWLKGHKRHCKYKDCTCAKCNLIAERQRVMAAQVALKRQQA…
g430t1	Milnesium inceptum	Dmrt93B	----M-------------------------------------------------------------------MPNKLSL----------------------------------------AV----SGHPLAP--------PQLPH-------------------------------PTLLSIVSS------------------------SAAFSQMTMSPP----------------------------------GFFV-------------PHPTT----------------------------EK---------------GA-------------------RK-PKCARCRNHDAVSWLKGHKRHCKYKDCTCAKCNLIAERQRVMAAQVALKRQQA…
g6470t1	Milnesium tardigradum DK001	Dmrt93B	----M-------------------------------------------------------------------------------------------------------------------------------------------------------------------------THPALLSIVSS------------------------SAAFSQMTMSPP----------------------------------GFFV-------------PHPTT----------------------------EK---------------GA-------------------RK-PKCARCRNHDAVSWLKGHKRHCKFKDCTCPKCNLIAERQRVMAAQVALKRQQA…
g17062t1	Batillipes sp1	Dmrt93B	---------------------------------------------------------------------MDEFSKQLAM----------------------------------------AA-------------AAGNQAGNNNSS--------------------------------------------------F-------AVSSSAGGSGNGMLAAPAFGMQNCLERNHSAGGRNAIV--GNQNQRSFSPETQMF-------------KHPTT----------------------------ER---------------GA-------------------RK-PKCARCRNHNIVAWLKGHKRSCPYKACDCVKCRLIAERQRVMAAQVALKRQQA…
g19891t1	Batillipes sp2	Dmrt93B	---------------------------------------------------------------------MDEFSKQLAM----------------------------------------AA-------------AAGNQAGNNNSS--------------------------------------------------F-------AVSSSAGGSGNGMLAAPAFGMQNCLERNHSAGGRNAIV--GNQNQRSFSPETQMF-------------KHPTT----------------------------ER---------------GA-------------------RK-PKCARCRNHNIVAWLKGHKRSCPYKACDCVKCRLIAERQRVMAAQVALKRQQA…
g8785t1	Cornechiniscus lobatus	Dmrt93B	-------------------------------------------------------------------------------------------------------------------------------------------------------------------------------------------------------------------------MAPPA----ASLRPQHNSATRQ-------------QHNNLIM-------------TQPLTSATA-----------------AAAAAAVDR---------------GV-------------------RK-PKCARCRNHGIVAWLKGHKRHCPFRTCACAKCGLIAERQRVMAAQVALKRQQG…
g54623t1	Cornechiniscus lobatus	Dmrt93B	-------------------------------------------------------------------------------------------------------------------------------------------------------------------------------------------------------------------------MAPPT----ASLRPQHNSATRQ-------------QHNNLIM-------------AQPLSSATA-----------------AAAAAAVDR---------------GV-------------------RK-PKCARCRNHGIVAWLKGHKRHCPFRTCACAKCGLIAERQRVMAAQVALKRQQG…
g23073t1	Cornechiniscus lobatus	Dmrt93B	-------------------------------------------------------------------------------------------------------------------------------------------------------------------------------------------------------------------------MAPPA----ASLRPQHNSATRQ-------------QHNSLII-------------AQPLSSATA-----------------AAAAAAVDR---------------GV-------------------RK-PKCARCRNHGIVAWLKGHKRHCPFRTCACAKCGLIAERQRVMAAQVALKRQQG…
recomp9220	Echiniscoides sigismundi	Dmrt93B	-------------------------------------------------------------------------------------------------------------------------------------------------------------------------------------------------------------------------------------------------------------MSDNFL-------------THPVT----------------------------EK---------------GA-------------------RK-PKCARCRNHGVVAWLKGHKRHCPYKNCYCEKCKLIAERQRVMAAQGALKRHQA…
Gene224997comp10234	Echiniscoides sigismundi	Dmrt93B	-------------------------------------------------------------------------------------------------------------------------------------------------------------------------------------------------------------------------------------------------------------MSDNFL-------------PHPVT----------------------------EK---------------GA-------------------RK-PKCARCRNHGIVAWLKGHKRHCPYKNCYCEKCKLITERQRVMAAQVALKRQQA…
Gene225006comp10234	Echiniscoides sigismundi	Dmrt93B	-------------------------------------------------------------------------------------------------------------------------------------------------------------------------------------------------------------------------------------------------------------MSDNFL-------------PHPVT----------------------------EK---------------GA-------------------RK-PKCARCRNHGIVAWLKGHKRHCPYKNCYCEKCKLITERQRVMAAQVALKRQQA…
g23164t1	Echiniscoides sigismundi	Dmrt93B	-------------------------------------------------------------------------------------------------------------------------------------------------------------------------------------------------------------------------------------------------------------MSDNFL-------------PHPVT----------------------------EK---------------GA-------------------RK-PKCARCRNHGIVAWLKGHKRHCPYKNCYCEKCKLITERQRVMAAQVALKRQQA…
g4614t1	Halechiniscus sp	Dmrt93B	----MDFNNPSLLFSHH--------H---------------------------------QQQQ------QLNTPSIAQL----------------------------------------SRIHSK---------LNNSHNANAHHRLSVGTERAARGHV-------ASAVGSYLSRPPPPPPTTS-------------------SNPMPTQFPPPLSHTPPP------LSLIERTGNTTTTA----------ADNTTVF-------------RHPTT----------------------------EK---------------GA-------------------RK-PKCARCRNHGIVAWLKGHKRTCPYKACPCAKCNLIAERQRVMAAQVALKRQQA…
g3262t1	Ramazzottus sp	Dmrt93B	-------------------------------------------------------------------------------------------------------------------------------------------------------------------------------------------------------------------------MSPPE------------------------------SSNGFFL-------------PHPTT----------------------------EK---------------GA-------------------RK-PKCARCRNHGMVSWLKGHKRHCRFKDCGCQKCNLIEQRQRVMAQQVALKRQQA…
g9000t1	Ramazzottius varieornatus	Dmrt93B	-------------------------------------------------------------------------------------------------------------------------------------------------------------------------------------------------------------------------MSPPE------------------------------SSNGFFL-------------PHPTT----------------------------EK---------------GA-------------------RK-PKCARCRNHGMVSWLKGHKRHCRFKDCGCQKCNLIEQRQRVMAQQVALKRQQA…
g4627t1	Ramazzottius sp	Dmrt93B	-------------------------------------------------------------------------------------------------------------------------------------------------------------------------------------------------------------------------MSPSE------------------------------SSNGFFL-------------PHPTT----------------------------EK---------------GA-------------------RK-PKCARCRNHGMVSWLKGHKRHCRFKDCGCQKCNLIEQRQRVMAQQVALKRQQA…
g4996t1	Ramazzottius sp	Dmrt93B	--------------------------------------------------------------------------------------------------------------------------------------------------------------------------------------------------------------------------------------------------------------------------------------------------------------------------------------------------------------------MVSWLKGHKRHCRFKDCGCQKCNLIEQRQRVMAQQVALKRQQA…
g864t1	Ramazzottius sp	Dmrt93B	--------------------------------------------------------------------------------------------------------------------------------------------------------------------------------------------------------------------------------------------------------------------------------------------------------------------------------------------------------------------MVSWLKGHKRHCRFKDCGCQKCNLIEQRQRVMAQQVALKRQQA…
g6759t1	Acutuncus antarcticus LSW	Dmrt93B	-----------------------------------------------------------------------MLPTNLSF----------------------------------------VT------------------AGHRHHH-H----------------------------PS---------------------------------NYPSLSMSPP-------------------------------SPNNYFV-------------PHPTT----------------------------EK---------------GA-------------------RR-PKCARCRNHGIVTWLKGHKRHCRFKDCVCRKCELIVERQHVMAKQVSLKRQQA…
g6242t1	Acutuncus antarticus LSW	Dmrt93B	-------------------------------------------------------------------------------------------------------------------------------------------------------------------------------------------------------------------------MSPP-------------------------------SPNNYFV-------------PHPTT----------------------------EK---------------GA-------------------RR-PKCARCRNHGIVTWLKGHKRHCRFKDCVCRKCELIVERQHVMAKQVSLKRQQA…
OQV126541	Hypsibius exemplaris	Dmrt93B	-----------------------------------------------------------------------MLPTNLSF----------------------------------------AA------------------TGHHNHH-HHQRSG-----------------------------------------------------GHNTVGYPSLSMSPP-------------------------------ATTNYFV-------------PHPTT----------------------------EK---------------GA-------------------RR-PKCARCRNHGMVTWLKGHKRHCKFKDCVCKKCELIVERQHVMAKQVSLKRQQA…
g4116t1	Echiniscus sp	Dmrt93B	----M------------------------------------------------------------------------------------------------------------------------------------------------------------------------------------------------------------------------------------------------------------------------------------------------------------DR-------------GGGV-------------------RK-PKCARCRNHGIVAWLKGHKRHCPFRTCGCAKCGLIAERQRVMAAQVALKRQQS…
g8308t1	Echiniscus japonicus	Dmrt93B	----M------------------------------------------------------------------------------------------------------------------------------------------------------------------------------------------------------------------------------------------------------------------------------------------------------------DR--------------GGV-------------------RK-PKCARCRNHGIVAWLKGHKRHCPFRLCSCAKCGLIAERQRVMAAQVALKRQQS…
g24741t1	Echiniscus japonicus	Dmrt93B	----M------------------------------------------------------------------------------------------------------------------------------------------------------------------------------------------------------------------------------------------------------------------------------------------------------------DR--------------GGV-------------------RK-PKCARCRNHGIVAWLKGHKRHCPFRLCSCAKCGLIAERQRVMAAQVALKRQQS…
g10934t1	Echiniscus testudo	Dmrt93B	----M------------------------------------------------------------------------------------------------------------------------------------------------------------------------------------------------------------------------------------------------------------------------------------------------------------DR---------------GV-------------------RK-PKCARCRNHGIVAWLKGHKRHCPFRACGCAKCGLIAERQRVMAAQVALKRQQG…
g90847t1	Echiniscus testudo	Dmrt93B	----M------------------------------------------------------------------------------------------------------------------------------------------------------------------------------------------------------------------------------------------------------------------------------------------------------------DR--------------GGV-------------------RK-PKCARCRNHGIVAWLKGHKRHCPFRACGCAKCGLIAERQRVMAAQVALKRQQG…
g64577t1	Pseudoechiniscus sp	Dmrt93B	----MSQNFGQPS------------------------------------------------------LLLANLPATI-----------------------------------------------------------------------------------------------ASTTPVQATSSSF------------------------------GRAVPPS----------------------------HHANINRVT-----------TDSQKNTQSL-------------------AAAAAVDR---------------GV-------------------RK-PKCARCRNHGIVAWLKGHKRHCPFRTCACAKCGLIAERQRVMAAQVALKRQQG…
PARRI 0003090p1	Paramacrobiotus metropolitanus	Macrobiotidae-specific	-----------------------------------------------------------------------MFP-------------------------------------------------------------------NRSAT-TDARGT---------------------VRPETSTTYSQL------------------ERASRTLLETGNDRT-----LLEFER--RRSGFQ-DEV-AETISDMKKPSTLCLA-------------PHPLT----------------------------DR---------------GA-------------------RK-PKCARCRNHDEMAWLKGHKKSCPYKECTCDKCILIMERQRVMAAQVALKRRQA…
PARRI 0003093p1	Paramacrobiotus metropolitanus	Macrobiotidae-specific	----MFLSGSGS---------------------------------------------------------------------------------------------------------------------------------------IEAHRT-------------------------AYNSETHL------------------ECVSRTLLETSNDRT-----LSEFER--RRSGFQ-DEA-AETISDMKKPSTLCLS-------------PHPLT----------------------------DH---------------GA-------------------RK-PKCARCRNHDEIAWLKGHKKSCPYKECTCDKCILIMERQRVMAAQVALKRRQS…
g46784t1	Paramacrobiotus richtersi PL035	Macrobiotidae-specific	----MPNDC------------------------------------------------------------TRFRPYNS-----------------------------------------------------------------------------------------------------KTAMYAQL------------------EQASRNLRDMSGSQT-----VLEFER--RRAGCQPEEP-KGTWTSRKEARATYLA-------------PHPLT----------------------------DR---------------GA-------------------RK-PKCARCRNHDEMAWLKGHKKSCPYKDCSCDKCILIVERQRVMAAQ--------…
g47104t1	Paramacrobiotus richtersi PL035	Macrobiotidae-specific	----MIAER----------------------------------------------------------------------------------------------------------------------------------------------------------------------QTVXTAMYAQL------------------EQASRNLRDMSGSQT-----VLEFER--RRGGCQPEEP-KGTWTSRKEARATYLA-------------PHPLT----------------------------DR---------------GA-------------------RK-PKCARCRNHDEMAWLKGHKKSCPYKDCSCDKCILIVERQRVMAAQVALKRRQA…
g13275t1	Mesobiotus philipinicus	Macrobiotidae-specific	----------MS---------------------------------------------------------AVGSPQSL---------------------------------------------------------------------------------------------------PIA----------------------------------PAGNRVPVISWDNSRRR--------------------KDEGKDSVA-------------SHPTT----------------------------ES---------------GA-------------------RK-PKCARCRNHGSVSWLKGHKRSCPYKNCKCAKCILIVERQRIMAAQVEYK----…
g8327t1	Mesobiotus radiatus KE001	Macrobiotidae-specific	----MMDNAK---------------------------------------------------------------------------------------------------------------------------------------------------------------------------------------------------------------RDP-------------------------------------LL-------------PHPTT----------------------------ES---------------GA-------------------RK-PKCARCRNHGSVSWLKGHKRSCPYKNCICTKCILIVERQRIMAAQVALKRAQA…
g1401t1	Macrobiotus polonicus AT002	Macrobiotidae-specific	----MALDANLR-----------------------------------------------AGQR------MENYPGAE-----------------------------------------------E----------AMLPGKNYSSRGHSGDNQD-------------------LVGPVTEYDRTSKERYSLDTHHRFQTRTMERNGAVDEYKWRTGTQPPPH------------------------------PVEMHLE-------------PHPTT----------------------------EK---------------GA-------------------RK-PKCARCRNHDEVSWLKGHKRTCKYKKCTCAKCYLIVERQRIMAAQVALKRRQA…
BAG128721	Daphnia magna	Dmrt93B	----M-----------------------------------------------------------------------------------------------------------------------------------------------------------------------------------------------------------------------------------------------------------------------------ETSNS--------------------------SKSAMS--------INNGSASCSS--------SGGAALRR-PKCARCRNHGVISWLKGHKRHCRFKDCLCVKCNLIAERQRVMAAQVALKRQQA…
EFX890541	Daphnia pulex	Dmrt93B	-------------------------------------------------------------------------------------------------------------------------------------------------------------------------------------------------------------------------MVPVS-----------------------------FRVRRRLV-------------EMETSSS--------------------------NKSLMA--------MHHGSS--GN--------GSGAALRR-PKCARCRNHGVISWLKGHKRHCRFKDCLCVKCNLIAERQRVMAAQVALKRQQA…
XP3929664	Apis mellifera	Dmrt93B	----MLRGK-----------------------------------------------------------------------------------------------------------------------------------------------------------------------------------------------------------------------------------------------------------------------SKKVEN---------------------------EETE-------------GE----------------LKQRR-PKCARCRNHGLISWLRGHKRECRYRECLCPKCSLIAERQRVMAAQVALKRQQA…
XP9716041	Tribolium castaneum	Dmrt93B	----MLSNS-------------------------------------------------------------------------------------------------------------------------------------------------------------------------------------------------------------------------------------------------------------------------------------------------------------------------------------------RSARV-PKCARCRNHGMISTLRGHKKQCIYKNCSCAKCGLIKERQRIMAAQVALKRQQA…
XP3217483	Anopheles gambiae	Dmrt93B	----M----------------------------------------------------------------------------------------------------------------------------------------------------------------------------------------------------------------------------------------------------------------------------------------------------------------------------NGVGSNF---------------RV-PKCARCRNHGVISGLRGHKKLCSYRNCRCAKCELILSRQKIMAAQVALKRQQA…
EAT439001	Aedes aegypti	Dmrt93B	----MLSVS------------------------------------------------------------------------------------------------------------------------------------------------------------------------------------------------------------------------------------------------------NLLKCDD-------GNGRKRTNSGGEVV----------------------ERSVGA-------IAKSGVVSSSSVAKASSFCNSVQTSRI-PKCARCRNHGVISGLRGHKKNCTYRNCRCPKCELILSRQKIMAAQVALKRQQA…
NP5244281	Drosophila melanogaster	Dmrt93B	----MASSS-----------------------------------------------------------------------------------------------------------------------------------------------------------------------------------------------------------------------------------------------------------------------GEPADEVAN------------------------KRPRL------------VANPKATKIVEP--TPAKVTNRV-PKCARCRNHGIISELRGHKKLCTYKNCKCAKCVLIFERQRIMAAQVALKRQQA…
XP0013600592	Drosophila pseudoobscura	Dmrt93B	----MASVN-----------------------------------------------------------------------------------------------------------------------------------------------------------------------------------------------------------------------------------------------------------------------DGSISEVPS------------------------KRSRL-----------AGSSSKSLKIVES--PQPKVANRV-PKCARCRNHGIISELRGHKKLCTYKNCKCAKCVLIFERQRIMAAQVALKRQQA…
g14178t1	Paramacrobiotus areolatus PT006	Macrobiotidae-specific	----------------------------------------------------------------------MLFP---------------------------------------------------------------------------------------------------------------------------------------------QSCNPPMWLQYRSQKFVDLSGKQQDVLNEGSWDVSSSQGLAHLT-------------PRPTS----------------------------DG---------------GS-------------------RK-PKCSRCRNHNEVSSLKGHKRSCRYKDCECAKCILIVERQRIMAAQVALKRRQA…
BAG128711	Daphnia magna	Dmrt11E	MKIIMD--------------------------------------------------------------------------------------------------------------------------------------------------------------------------------------------------------------------SALRFGV--------------------------------------------------------------------------------KKMDS------------GK---------------QRLLRT-PKCARCRNHGVVSCLKGHKKLCRWKECQCTNCLLVVERQRVMAAQVALRRQQN…
EFX747821	Daphnia pulex	Dmrt11E	----MDGGG--------------------------------------------------------------------------------------------------------------------------------------------------------------------------------------------------------------GSSSPLRFGV--------------------------------------------------------------------------------KKMAEA--------VGGGK---------------QRLLRT-PKCARCRNHGVVSCLKGHKKLCRWKECQCTNCLLVVERQRVMAAQVALRRQQN…
recomp21592	Richtersius coronifer	Macrobiotidae-specific	----MEMGS----FY--------------------------------------------------------------------------------------------------------------------------------------------------------------------------------------------------NGFYGSGGMYP-------------------------------------------------------------------------------------EKTAASQAFNPLPMVKSGA-------------------RK-PKCARCRNHNQVSWLKGHKRVCKYKDCTCVKCGLIVERQRVMAAQVALKRQQT…
g30544t1	Batillipes sp1	Dmrt11E	----M----------------------------------------------------------------------------------------------------------------------------------------------------------------------------------------------------------------------PQN-----------------------------------------------------------------------------------EK--------------------------------KSINRA-PKCARCRNHGIITGLKGHKKICRWRNCQCSKCLIVIERQKVMAAQVAMRRYFG…
NP0670631	Homo sapiens	Dmrt11E	---------------------------------------------------------------------------------------------------------------------------------------------------------------------------------------------------------------------MNGYGSP-----------------------------------YLYM-------------GGPVSQP--------------------------PR--------------------------------APLQRT-PKCARCRNHGVLSWLKGHKRYCRFKDCTCEKCILIIERQRVMAAQVALRRQQA…
NP0010330341	Takifugu rubripes	Dmrt11E	----M-----------------------------------------------------------------------------------------------------------------------------------------------------------------------------------------------------------------NGYGSP-----------------------------------YLYM-------------GAPGSQ---------------------------PR--------------------------------APLQRT-PKCARCRNHGVLSWLKGHKRYCRFKDCTCEKCILIIERQRVMAAQVALRRQQA…
AAU894401	Danio rerio	Dmrt11E	----M-----------------------------------------------------------------------------------------------------------------------------------------------------------------------------------------------------------------NGYGSP-----------------------------------YLYM-------------GGPVSQ---------------------------PR--------------------------------APLQRT-PKCARCRNHGVLSWLKGHKRYCRFKDCTCEKCILIIERQRVMAAQVALRRQQA…
AAR896191	Homo sapiens	doublesex	----MPNDEAFS-------------------------------------------------------------------------------------------------------------------------------------------------------------------------------------------------------KPSTPSEAPHAPGVPPQGR----AGG-------------FGKASGALV-----------GAASGTSAGGS------------------------SRGGG---------SGSGASDLGA--------GSKKSPRL-PKCARCRNHGYASPLKGHKRFCMWRDCQCKKCNLIAERQRVMAAQVALRRQQA…
OCU0167	Xenopus laevis	doublesex	----MQNNE-----------------------------------------------------------------------------------------------------------------------------------------------------------------------------------------------------------------EPYS----------------------------------------------------------------------------------KTRNSGQ--------HPSGV-------------HTKKSPRL-PKCARCRNHGYASPLKGHKRYCMWRDCQCKKCSLIAERQRVMAAQVALRRQQA…
BAB920121	Oryzias latipes	doublesex	----MSK----------------------------------------------------------------------------------------------------------------------------------------------------------------------------------------------------------------------------------------------------------------------------------------------------------EK------------------------------QCRPGPRV-PKCSRCRNHSLKTPLKGHKRFCRWKDCHCLKCKLIVDRQRVMAAQVALRRQQA…
NP0010330381	Takifugu rubripes	doublesex	----MTK----------------------------------------------------------------------------------------------------------------------------------------------------------------------------------------------------------------------------------------------------------------------------------------------------------EKQSK---------ASAGTVTPS---------KGPKPPRM-PKCSRCRNHGFVSPLKGHKRFCNWRDCQCLKCKLIVERQRVMAAQVALRRQQA…
g55227t1	Cornechiniscus lobatus	Echiniscidae-specific	-----------------------------------------------------------------------------SN-----------------------------------------D--------------------------------------------------------------------------------------HSNPHQMHSYQHPNL----------------------------RAKLSSSFSAYR-PW-------PLPPSDST-------------------------TSANV---------LPPGSGDAPGV-------DALAALRK-PKCARCRNHNQLAWLKGHKRACPFRLCRCDKCNLIIRRQQVMAAQMALKKQEE…
ACC941781	Haliotis asinina	doublesex	----M---------------------------------------------------------------------------------------------------------------------------------------------------------------------------------------------------------------------------------------------------------------------------AERFTTTK-------------------------EK------------------------------KKNTQLRS---CARCRNHAIISPLKGHKRFCLFANCSCSSCCLSAQRQKVSREQIALRRRQV…
XP9717761	Tribolium castaneum	doublesex	----------------------------------------------------------------------------------------------------------------------------------------------------------------------------------------------------------------------------------------------------------------------------------MSSDSQDFD----------------------SKMDV------------NAS------------STSASPRTPPNCARCRNHRLKIALKGHKRYCKYRTCKCEKCRLTTERQRVMAMQTALRRAQA…
NP0011048151	Bombyx mori	doublesex	-----------------------------------------------------------------------------------------------------------------------------------------------------------------------------------------------------------------------------------------------------------------MVSMG-SW------KRRVPDDCE-------------------------ERSEP------------GASSSG-------------VPRAPPNCARCRNHRLKIELKGHKRYCKYQHCTCEKCRLTADRQRVMAKQTAIRRAQA…
NP7311971	Drosophila melanogaster	doublesex	-----------------------------------------------------------------------------------------------------------------------------------------------------------------------------------------------------------------------------------------------------------------MVSEE-NW------NSDTMSDSDMID----------------------SKNDV----------CGGASSSS---------GSSISPRTPPNCARCRNHGLKITLKGHKRYCKFRYCTCEKCRLTADRQRVMALQTALRRAQA…
AAY251671	Anastrepha obliqua	doublesex	-----------------------------------------------------------------------------------------------------------------------------------------------------------------------------------------------------------------------------------------------------------------MVSED-NW------NSDTMSDSDMLD----------------------SKADV----------CGGASSSS---------GSSISPRTPPNCARCRNHGLKITSKGHKRYCKFRYCTCEKCRLTADRQRVMALQTALRRAQA…
CAD679871	Bactrocera oleae	doublesex	-----------------------------------------------------------------------------------------------------------------------------------------------------------------------------------------------------------------------------------------------------------------MVSED-NW------NSDTMSDSDMHD----------------------SKADV----------CGGASSSS---------GSSISPRTPPNCARCRNHGLKITLKGHKRYCKFRYCTCEKCRLTADRQRVMALQTALRRAQA…
AAR238131	Musca domestica	doublesex	-----------------------------------------------------------------------------------------------------------------------------------------------------------------------------------------------------------------------------------------------------------------MVSEDSNW-----HSSDTMSDTDMHD----------------------SKNDI----------CGGASSSS---------GSSGTPRTKPNCARCHNHGLKIKLKGHKRYCKYRFCNCEKCRLTADRQRVMALQTALRRAQQ…
XP5600523	Anopheles gambiae	doublesex	-----------------------------------------------------------------------------------------------------------------------------------------------------------------------------------------------------------------------------------------------------------------MVSQD-RW-------TEAMSDSG-YD----------------------SRTDG-----------NGAASSC---------NNSLNPRTPPNCARCRNHGLKIGLKGHKRYCKYRACQCEKCCLTAERQRVMALQTALRRAQT…
ABD965731	Aedes aegypti	doublesex	-----------------------------------------------------------------------------------------------------------------------------------------------------------------------------------------------------------------------------------------------------------------MVSQD-RW-------MVKMSEAG-YD----------------------NRADG-----------SGAS------------SSSLNPRTPPNCARCRNHGHKIGLKGHKRYCKYRNCTCEKCCLTAERQRVMALQTALRRAQT…
g8215t1	Echiniscus sp	Echiniscidae-specific	----MADAH---------------------R------------------------------------------------------------------------------------------------------------------------------------------------LPVDY-------------------------------RPMNIYEKPNLDRVEYQRF-----------INMNVKRNIGAATDELFA-------------SSSTSSTT----------FLPTIQS--------STTNE---------SLFGN-------------DDNQAVRR-PKCARCRNHNQDAWLKGHKKKCPFRDCHCSMCDLIFQRQHVMALQMSLKKQEE…
g30532t1	Echiniscus japonicus	Echiniscidae-specific	-------------------------------------------------------------------------------------------------------------------------------------------------------------------------------LPAHY-----------------------------------------------------------------------------------------TAEVNSTSVSA-------------------------DDSDE---------------------------HQHQAIRR-PKCARCRNHNQVAWLKGHKKKCPFRDCRCSMCDLIFQRQHVMALQMALKK-EE…
g12507t1	Pseudoechiniscus sp	Echiniscidae-specific	----MQSA---------------------------------------------------------------------------------------------------------------------------------------------------------------------------------------------------------------------------------------------------ASSNNFLI-------------GNNVNSSSSMLSSYAQLPFPPPIVNSYGPPSPPPR------------TLPGQNEDTNRN------NNGDDVRR-PKCARCRNHNQVAWLKGHKRTCPYKDCMCSKCELIIRRQHVMAKQTALRKQEE…
BAJ783091	Daphnia magna	doublesex	----MPFSDEES-----------------------------------------------------------------------------------------------------------------------------------------------------------------------------------------------------------------------------------------------------------------SEMPSPSSQTQ-FDQE--------TIDV--------EHMDDDDELKS-SPTSFGT-------------GKGASCRN-PTCALCKNHGINSPLKGHKRYCPFGRCSCDLCRVTRKKQKINASQVASRRAQQ…
BAM336081	Daphnia pulex	doublesex	----M---------------------------------------------------------------------------------------------------------------------------------------------------------------------------------------------------------------------------------------------------------------------------LSPSSQTQ-FDHS-------ETIDV--------EHMDED-ELKS-SPNSFGCA------------GKGASCRN-PTCALCKNHGINSPLKGHKRYCPFGRCSCDLCRVTRKKQKINASQVATRRAQQ…
BAJ783071	Daphnia magna	doublesex	----MSDSDAEEL----------------------------------------------------------------SV----------------------------------------------------------------------------------------------------------------------------------------GAPSPISAKERH-----------------------HHGSNMIIMDGD-------EEGSSSVSS---------------------------FRIRN-----------EGVDAIND--------SNGASQRH-PTCALCKNHQTISTLKGHKRYCPWRQCMCELCYGTNKKRKINAEQVALRRAQA…
BAJ783081	Daphnia magna	doublesex	----MSDSDAEEL----------------------------------------------------------------SV----------------------------------------------------------------------------------------------------------------------------------------GAPSPISAKERH-----------------------HHGSNMIIMDGD-------EEGSSSVSS---------------------------FRIRN-----------EGVDAIND--------SNGASQRH-PTCALCKNHQTISTLKGHKRYCPWRQCMCELCYGTNKKRKINAEQVALRRAQA…
BAM336071	Daphnia pulex	doublesex	----MSDSDAEEL----------------------------------------------------------------SV----------------------------------------------------------------------------------------------------------------------------------------GAPSPISAKEHHHHH--------------------HHGSNMIIMDGD-------EEGSSSVSTSS-------------------------FRIRN-----------EGVDAINDS-------SNGATQRH-PTCALCKNHQTISTLKGHKRYCPWRQCMCELCYGTNKKRKINAEQVALRRAQA…
NP0011047251	Apis mellifera	doublesex	----MYREE--------------------------------------------------------------------------------------------------------------------------------------------------------------------------------------------------------NEQNRAADLAPQQ--------------------------------------------------PSGANTF--------------------------ERLEHSQDSKN---GDDGSKKVQTDASSS---TNTPKPRA-RNCARCLNHRLEITLKSHKRYCKYRTCTCEKCKITANRQQVMRQNMKLKRHLA…
