# Supplementary material for: Sexual dimorphism in the tardigrade Paramacrobiotus metropolitanus transcriptome
Source: Zoological Lett. 2024 Jun 20;10:11. doi: 10.1186/s40851-024-00233-0 (PMC11191345; doi:10.1186/s40851-024-00233-0)
Supplement: Supplementary file 8 — Additional file 8: Table S4. GO enrichment analysis for genes within female-biased bins. [file 40851_2024_233_MOESM8_ESM.xlsx]

## Sheet: Sheet1
Primer	Forward primer (5’ to 3’)	Reverse Primer (5’ to 3’)	Primer_Name	Scaffold	Identity	Match length	#mismatch	#gap	Start in primer	End in primer	Start in Scaf	End in Scaf	E-value	Bitscore	Final Scaf	Start	End	Length	Primer Final Name
Male specific region #1	TGTTTCCGGTGTCTGCTTTG	CATGCGGGTAGAAGTTCAGC	Forward	Parri_scaffold0000295	100	20	0	0	1	20	55768	55787	0.0007	40.1
			Forward	Parri_scaffold0000301	94.74	19	1	0	2	20	532	550	0.68	30.2
			Forward	Parri_scaffold0000070	100	15	0	0	6	20	564927	564913	0.68	30.2
			Forward	Parri_scaffold0000004	100	15	0	0	4	18	2344194	2344208	0.68	30.2
			Reverse	Parri_scaffold0000295	100	20	0	0	1	20	56379	56360	0.0007	40.1
			Reverse	Parri_scaffold0000105	95	20	1	0	1	20	282856	282837	0.17	32.2	Parri_scaffold0000295	55768	56379	611	Male#1
Male specific region #2	CAGTTCCCGTGCCATATGTG	GTACTCTTCTCTACCGCGC	Forward	Parri_scaffold0000295	100	20	0	0	1	20	42341	42360	0.0007	40.1
			Forward	Parri_scaffold0000127	100	16	0	0	1	16	286872	286857	0.17	32.2
			Reverse	Parri_scaffold0000295	100	19	0	0	1	19	43132	43114	0.002	38.2	Parri_scaffold0000295	42341	43132	791	Male#2
Male specific region #3	GAGAAGAGGATGGCAGCAA	GAGGGCAGCAATACAAGAGC	Forward	Parri_scaffold0000295	100	19	0	0	1	19	44002	44020	0.002	38.2
			Forward	Parri_scaffold0000046	100	16	0	0	1	16	812788	812803	0.14	32.2
			Reverse	Parri_scaffold0000295	100	20	0	0	1	20	44741	44722	0.0007	40.1
			Reverse	Parri_scaffold0000072	100	15	0	0	1	15	193145	193159	0.68	30.2	Parri_scaffold0000295	44002	44741	739	Male#3
Male specific region #4	AACGAGATCCTTGGCACTGA	TTCCTTGGGTTAGTGGCGAT	Forward	Parri_scaffold0000295	100	20	0	0	1	20	34292	34311	0.0007	40.1
			Forward	Parri_scaffold0000003	100	15	0	0	2	16	2316572	2316558	0.68	30.2
			Reverse	Parri_scaffold0000295	100	20	0	0	1	20	34809	34790	0.0007	40.1
			Reverse	Parri_scaffold0000188	100	15	0	0	6	20	16123	16109	0.68	30.2	Parri_scaffold0000295	34292	34809	517	Male#4
Male specific region #5	ATCGCCAATGACGTACAAGC	ATGGCCCTTCAAAAGCACAG	Forward	Parri_scaffold0000295	100	20	0	0	1	20	48392	48411	0.0007	40.1
			Forward	Parri_scaffold0000005	100	16	0	0	1	16	790015	790030	0.17	32.2
			Forward	Parri_scaffold0000289	100	15	0	0	1	15	20099	20113	0.68	30.2
			Reverse	Parri_scaffold0000295	100	20	0	0	1	20	49074	49055	0.0007	40.1
			Reverse	Parri_scaffold0000096	100	15	0	0	6	20	81432	81418	0.68	30.2
			Reverse	Parri_scaffold0000053	100	15	0	0	3	17	853686	853672	0.68	30.2	Parri_scaffold0000295	48392	49074	682	Male#5
Actin (Positive Control)	TGACAGAAATTTAGAGTTTGAGCCG	GCAACTTCGTCCTCCATTGTG	Forward	Parri_scaffold0000140	100	25	0	0	1	25	122465	122441	1e-06	50.1
			Reverse	Parri_scaffold0000140	100	21	0	0	1	21	120973	120993	0.0002	42.1
			Reverse	Parri_scaffold0000043	100	19	0	0	2	20	864290	864308	0.003	38.2	Parri_scaffold0000140	120993	122441	1448	Actin
