# Supplementary material for: Sexual dimorphism in the tardigrade Paramacrobiotus metropolitanus transcriptome
Source: Zoological Lett. 2024 Jun 20;10:11. doi: 10.1186/s40851-024-00233-0 (PMC11191345; doi:10.1186/s40851-024-00233-0)
Supplement: Supplementary file 9 — Additional file 9: Table S5. GO enrichment analysis for genes within male-biased bins. [file 40851_2024_233_MOESM9_ESM.xlsx]

## Sheet: Sheet1
Category	file	format	type	num_seqs	sum_len	min_len	avg_len	max_len	Mapper	PrimAlnPerc	MultimapPerc	PrimAln	SecAln	SupAln	Unmapped	TotalReads	TotalRecords	File
RNA-Seq	Fem1.1.fq	FASTQ	DNA	15300796	2295119400	150	150	150	hisat2	90.87	0.24	27807743	4102297	0	2793849	30601592	34703889	hisat2.Fem1.sorted.bam
	Fem1.2.fq	FASTQ	DNA	15300796	2295119400	150	150	150
	Fem2.1.fq	FASTQ	DNA	17974530	2696179500	150	150	150		92.18	0.15	33136709	3146031	0	2812351	35949060	39095091	hisat2.Fem2.sorted.bam
	Fem2.2.fq	FASTQ	DNA	17974530	2696179500	150	150	150
	Fem3.1.fq	FASTQ	DNA	18993972	2849095800	150	150	150		90.73	0.14	34466626	2899121	0	3521318	37987944	40887065	hisat2.Fem3.sorted.bam
	Fem3.2.fq	FASTQ	DNA	18993972	2849095800	150	150	150
	Male1.1.fq	FASTQ	DNA	21470825	3220623750	150	150	150		90.78	0.2	38982011	3721834	0	3959639	42941650	46663484	hisat2.Male1.sorted.bam
	Male1.2.fq	FASTQ	DNA	21470825	3220623750	150	150	150
	Male2.1.fq	FASTQ	DNA	19660392	2949058800	150	150	150		90.68	0.21	35657743	5718818	0	3663041	39320784	45039602	hisat2.Male2.sorted.bam
	Male2.2.fq	FASTQ	DNA	19660392	2949058800	150	150	150
	Male3.1.fq	FASTQ	DNA	22862305	3429345750	150	150	150		85.53	0.2	39109631	3885715	0	6614979	45724610	49610325	hisat2.Male3.sorted.bam
	Male3.2.fq	FASTQ	DNA	22862305	3429345750	150	150	150
	Male4.1.fq	FASTQ	DNA	10674107	1601116050	150	150	150		87.97	0.29	18780485	2188051	0	2567729	21348214	23536265	hisat2.Male4.sorted.bam
	Male4.2.fq	FASTQ	DNA	10674107	1601116050	150	150	150
				253873854	38081078100
DNA-Seq	metro-female-1_S4_merged_R1.fq.gz	FASTQ	DNA	58569637	4327340454	35	73.9	76	bwa-mem2	88.89	21.67	52060250	0	13961	6509387	58569637	58583598	metro-female-1_S4_merged_R1.fq.mem2.sorted.bam
	metro-female-2_S5_merged_R1.fq.gz	FASTQ	DNA	56160835	4051729864	35	72.1	76		77.26	22.84	43391666	0	15288	12769169	56160835	56176123	metro-female-2_S5_merged_R1.fq.mem2.sorted.bam
	metro-female-3_S6_merged_R1.fq.gz	FASTQ	DNA	50148655	3718798691	35	74.2	76		86.34	21.4	43298160	0	10434	6850495	50148655	50159089	metro-female-3_S6_merged_R1.fq.mem2.sorted.bam
	metro-male-1_S1_merged_R1.fq.gz	FASTQ	DNA	53738148	3963947444	35	73.8	76		85.43	20.72	45906889	0	9684	7831259	53738148	53747832	metro-male-1_S1_merged_R1.fq.mem2.sorted.bam
	metro-male-2_S2_merged_R1.fq.gz	FASTQ	DNA	58384055	4312205256	35	73.9	76		88.78	21.06	51831389	0	10123	6552666	58384055	58394178	metro-male-2_S2_merged_R1.fq.mem2.sorted.bam
	metro-male-3_S3_merged_R1.fq.gz	FASTQ	DNA	50594187	3723578974	35	73.6	76		86.95	22.68	43989373	0	14281	6604814	50594187	50608468	metro-male-3_S3_merged_R1.fq.mem2.sorted.bam
				327595517	24097600683
