# Supplementary material for: Sexual dimorphism in the tardigrade Paramacrobiotus metropolitanus transcriptome
Source: Zoological Lett. 2024 Jun 20;10:11. doi: 10.1186/s40851-024-00233-0 (PMC11191345; doi:10.1186/s40851-024-00233-0)
Supplement: Supplementary file 10 — Additional file 10: Table S6. Statistics of genome reassemblies. [file 40851_2024_233_MOESM10_ESM.xlsx]

## Sheet: Sheet1
GOBPID	Pvalue	OddsRatio	ExpCount	Count	Size	Term
GO:0140527	0.000278753	Inf	0.0335114	2	2	reciprocal homologous recombination
GO:0035825	0.000278753	Inf	0.0335114	2	2	homologous recombination
GO:0140013	0.000278753	Inf	0.0335114	2	2	meiotic nuclear division
GO:0032954	0.000278753	Inf	0.0335114	2	2	regulation of cytokinetic process
GO:0007127	0.000278753	Inf	0.0335114	2	2	meiosis I
GO:0007131	0.000278753	Inf	0.0335114	2	2	reciprocal meiotic recombination
GO:0044837	0.000278753	Inf	0.0335114	2	2	actomyosin contractile ring organization
GO:2000431	0.000278753	Inf	0.0335114	2	2	regulation of cytokinesis, actomyosin contractile ring assembly
GO:0110020	0.000278753	Inf	0.0335114	2	2	regulation of actomyosin structure organization
GO:0000912	0.000278753	Inf	0.0335114	2	2	assembly of actomyosin apparatus involved in cytokinesis
GO:0000915	0.000278753	Inf	0.0335114	2	2	actomyosin contractile ring assembly
GO:0006269	0.000278753	Inf	0.0335114	2	2	DNA replication, synthesis of RNA primer
GO:0032506	0.000278753	Inf	0.0335114	2	2	cytokinetic process
GO:0030865	0.000278753	Inf	0.0335114	2	2	cortical cytoskeleton organization
GO:0030866	0.000278753	Inf	0.0335114	2	2	cortical actin cytoskeleton organization
GO:0033260	1.819e-05	179.933	0.0670228	3	4	nuclear DNA replication
GO:0044786	1.819e-05	179.933	0.0670228	3	4	cell cycle DNA replication
GO:0006275	1.10314e-06	120.836	0.100534	4	6	regulation of DNA replication
GO:0031297	0.000827051	119.074	0.0502671	2	3	replication fork processing
GO:0006542	0.000827051	119.074	0.0502671	2	3	glutamine biosynthetic process
GO:0016441	0.000827051	119.074	0.0502671	2	3	post-transcriptional gene silencing
GO:1902969	0.000827051	119.074	0.0502671	2	3	mitotic DNA replication
GO:0051321	0.000827051	119.074	0.0502671	2	3	meiotic cell cycle
GO:0031032	0.000827051	119.074	0.0502671	2	3	actomyosin structure organization
GO:0060964	0.000827051	119.074	0.0502671	2	3	regulation of miRNA-mediated gene silencing
GO:0060966	0.000827051	119.074	0.0502671	2	3	regulation of gene silencing by RNA
GO:1900368	0.000827051	119.074	0.0502671	2	3	regulation of post-transcriptional gene silencing by RNA
GO:0061640	0.000827051	119.074	0.0502671	2	3	cytoskeleton-dependent cytokinesis
GO:1903046	0.000827051	119.074	0.0502671	2	3	meiotic cell cycle process
GO:0000910	0.000827051	119.074	0.0502671	2	3	cytokinesis
GO:0035194	0.000827051	119.074	0.0502671	2	3	post-transcriptional gene silencing by RNA
GO:0035195	0.000827051	119.074	0.0502671	2	3	miRNA-mediated gene silencing
GO:0060147	0.000827051	119.074	0.0502671	2	3	regulation of post-transcriptional gene silencing
GO:0045005	0.000827051	119.074	0.0502671	2	3	DNA-templated DNA replication maintenance of fidelity
GO:0061982	0.000827051	119.074	0.0502671	2	3	meiosis I cell cycle process
GO:0051301	4.49163e-05	89.9556	0.0837785	3	5	cell division
GO:0006261	1.17866e-14	63.6772	0.368626	11	22	DNA-templated DNA replication
GO:0006270	1.68865e-08	61.303	0.201068	6	12	DNA replication initiation
GO:0051052	5.01495e-06	60.403	0.134046	4	8	regulation of DNA metabolic process
GO:0044772	1.46563e-05	40.2587	0.167557	4	10	mitotic cell cycle phase transition
GO:0022402	4.23751e-19	37.784	0.787518	17	47	cell cycle process
GO:0032392	0.000242385	35.9689	0.134046	3	8	DNA geometric change
GO:0032508	0.000242385	35.9689	0.134046	3	8	DNA duplex unwinding
GO:0044770	2.11073e-07	33.4174	0.284847	6	17	cell cycle phase transition
GO:1903047	2.90722e-10	31.3178	0.452404	9	27	mitotic cell cycle process
GO:0010564	3.12266e-07	30.6288	0.301603	6	18	regulation of cell cycle process
GO:0042246	0.0040005	29.7574	0.100534	2	6	tissue regeneration
GO:0006541	0.0040005	29.7574	0.100534	2	6	glutamine metabolic process
GO:0048589	0.0040005	29.7574	0.100534	2	6	developmental growth
GO:0031099	0.0040005	29.7574	0.100534	2	6	regeneration
GO:0000003	0.0040005	29.7574	0.100534	2	6	reproduction
GO:0007020	0.0040005	29.7574	0.100534	2	6	microtubule nucleation
GO:0022414	0.0040005	29.7574	0.100534	2	6	reproductive process
GO:0000278	6.0383e-10	28.1791	0.485915	9	29	mitotic cell cycle
GO:0000280	6.2396e-08	26.9914	0.385381	7	23	nuclear division
GO:2001251	0.00050675	25.6857	0.167557	3	10	negative regulation of chromosome organization
GO:0033044	0.00050675	25.6857	0.167557	3	10	regulation of chromosome organization
GO:0007049	1.25089e-16	24.5929	1.05561	17	63	cell cycle
GO:0048285	1.18967e-07	23.9864	0.418893	7	25	organelle fission
GO:0031047	0.00553935	23.8029	0.11729	2	7	gene silencing by RNA
GO:1901987	8.92441e-05	21.9457	0.251336	4	15	regulation of cell cycle phase transition
GO:0000819	1.58478e-06	21.607	0.385381	6	23	sister chromatid segregation
GO:0098813	1.58478e-06	21.607	0.385381	6	23	nuclear chromosome segregation
GO:0007059	1.58478e-06	21.607	0.385381	6	23	chromosome segregation
GO:0000070	1.55537e-05	20.2581	0.335114	5	20	mitotic sister chromatid segregation
GO:0031109	0.000906458	19.9728	0.201068	3	12	microtubule polymerization or depolymerization
GO:0007346	0.00730501	19.8333	0.134046	2	8	regulation of mitotic cell cycle
GO:0045930	0.00730501	19.8333	0.134046	2	8	negative regulation of mitotic cell cycle
GO:1902099	0.00730501	19.8333	0.134046	2	8	regulation of metaphase/anaphase transition of cell cycle
GO:0030071	0.00730501	19.8333	0.134046	2	8	regulation of mitotic metaphase/anaphase transition
GO:0044784	0.00730501	19.8333	0.134046	2	8	metaphase/anaphase transition of cell cycle
GO:0000724	0.00730501	19.8333	0.134046	2	8	double-strand break repair via homologous recombination
GO:0000725	0.00730501	19.8333	0.134046	2	8	recombinational repair
GO:1905818	0.00730501	19.8333	0.134046	2	8	regulation of chromosome separation
GO:1905819	0.00730501	19.8333	0.134046	2	8	negative regulation of chromosome separation
GO:0031577	0.00730501	19.8333	0.134046	2	8	spindle checkpoint signaling
GO:0051983	0.00730501	19.8333	0.134046	2	8	regulation of chromosome segregation
GO:0051985	0.00730501	19.8333	0.134046	2	8	negative regulation of chromosome segregation
GO:0010965	0.00730501	19.8333	0.134046	2	8	regulation of mitotic sister chromatid separation
GO:0010941	0.00730501	19.8333	0.134046	2	8	regulation of cell death
GO:0051304	0.00730501	19.8333	0.134046	2	8	chromosome separation
GO:0051306	0.00730501	19.8333	0.134046	2	8	mitotic sister chromatid separation
GO:0033045	0.00730501	19.8333	0.134046	2	8	regulation of sister chromatid segregation
GO:0033046	0.00730501	19.8333	0.134046	2	8	negative regulation of sister chromatid segregation
GO:0033047	0.00730501	19.8333	0.134046	2	8	regulation of mitotic sister chromatid segregation
GO:0033048	0.00730501	19.8333	0.134046	2	8	negative regulation of mitotic sister chromatid segregation
GO:0009084	0.00730501	19.8333	0.134046	2	8	glutamine family amino acid biosynthetic process
GO:0045841	0.00730501	19.8333	0.134046	2	8	negative regulation of mitotic metaphase/anaphase transition
GO:0071173	0.00730501	19.8333	0.134046	2	8	spindle assembly checkpoint signaling
GO:0071174	0.00730501	19.8333	0.134046	2	8	mitotic spindle checkpoint signaling
GO:0045839	0.00730501	19.8333	0.134046	2	8	negative regulation of mitotic nuclear division
GO:1902100	0.00730501	19.8333	0.134046	2	8	negative regulation of metaphase/anaphase transition of cell cycle
GO:0040007	0.00730501	19.8333	0.134046	2	8	growth
GO:0042981	0.00730501	19.8333	0.134046	2	8	regulation of apoptotic process
GO:0007091	0.00730501	19.8333	0.134046	2	8	metaphase/anaphase transition of mitotic cell cycle
GO:0007093	0.00730501	19.8333	0.134046	2	8	mitotic cell cycle checkpoint signaling
GO:0007094	0.00730501	19.8333	0.134046	2	8	mitotic spindle assembly checkpoint signaling
GO:0007088	0.00730501	19.8333	0.134046	2	8	regulation of mitotic nuclear division
GO:1901990	0.00730501	19.8333	0.134046	2	8	regulation of mitotic cell cycle phase transition
GO:1901991	0.00730501	19.8333	0.134046	2	8	negative regulation of mitotic cell cycle phase transition
GO:0051783	0.00730501	19.8333	0.134046	2	8	regulation of nuclear division
GO:0051784	0.00730501	19.8333	0.134046	2	8	negative regulation of nuclear division
GO:2000816	0.00730501	19.8333	0.134046	2	8	negative regulation of mitotic sister chromatid separation
GO:0043067	0.00730501	19.8333	0.134046	2	8	regulation of programmed cell death
GO:0010608	3.65246e-07	19.6155	0.485915	7	29	post-transcriptional regulation of gene expression
GO:0140014	2.01405e-05	18.9897	0.35187	5	21	mitotic nuclear division
GO:0071103	0.000192391	17.2367	0.301603	4	18	DNA conformation change
GO:0007062	0.00928954	16.9979	0.150801	2	9	sister chromatid cohesion
GO:0000075	0.00146337	16.3374	0.23458	3	14	cell cycle checkpoint signaling
GO:1901988	0.00146337	16.3374	0.23458	3	14	negative regulation of cell cycle phase transition
GO:0033043	8.46402e-06	15.2917	0.502671	6	30	regulation of organelle organization
GO:0045786	0.0018069	14.9741	0.251336	3	15	negative regulation of cell cycle
GO:0010948	0.0018069	14.9741	0.251336	3	15	negative regulation of cell cycle process
GO:0006915	0.0018069	14.9741	0.251336	3	15	apoptotic process
GO:0008219	0.0018069	14.9741	0.251336	3	15	cell death
GO:0012501	0.0018069	14.9741	0.251336	3	15	programmed cell death
GO:0051345	0.0114852	14.8713	0.167557	2	10	positive regulation of hydrolase activity
GO:0043547	0.0114852	14.8713	0.167557	2	10	positive regulation of GTPase activity
GO:0006417	6.08614e-05	14.4594	0.435648	5	26	regulation of translation
GO:0034248	6.08614e-05	14.4594	0.435648	5	26	regulation of cellular amide metabolic process
GO:2000112	6.08614e-05	14.4594	0.435648	5	26	regulation of cellular macromolecule biosynthetic process
GO:0051726	1.25663e-05	14.1119	0.536183	6	32	regulation of cell cycle
GO:0065004	0.00219678	13.8205	0.268091	3	16	protein-DNA complex assembly
GO:0071824	0.00219678	13.8205	0.268091	3	16	protein-DNA complex subunit organization
GO:0043085	0.00219678	13.8205	0.268091	3	16	positive regulation of catalytic activity
GO:0051128	1.51488e-05	13.5875	0.552938	6	33	regulation of cellular component organization
GO:0046785	0.0138846	13.2173	0.184313	2	11	microtubule polymerization
GO:0018195	0.0138846	13.2173	0.184313	2	11	peptidyl-arginine modification
GO:0018216	0.0138846	13.2173	0.184313	2	11	peptidyl-arginine methylation
GO:0043631	0.00263503	12.8317	0.284847	3	17	RNA polyadenylation
GO:0006302	0.00312356	11.9748	0.301603	3	18	double-strand break repair
GO:0051493	0.00425836	10.5634	0.335114	3	20	regulation of cytoskeleton organization
GO:0051276	3.08741e-08	9.66727	1.52477	12	91	chromosome organization
GO:0051246	0.000107143	9.15682	0.770763	6	46	regulation of protein metabolic process
GO:0010639	0.00720036	8.54709	0.402137	3	24	negative regulation of organelle organization
GO:0051129	0.00720036	8.54709	0.402137	3	24	negative regulation of cellular component organization
GO:0000226	0.0100327	7.47593	0.452404	3	27	microtubule cytoskeleton organization
GO:0032956	0.035788	7.42831	0.301603	2	18	regulation of actin cytoskeleton organization
GO:0032970	0.035788	7.42831	0.301603	2	18	regulation of actin filament-based process
GO:0010256	0.035788	7.42831	0.301603	2	18	endomembrane system organization
GO:0043087	0.035788	7.42831	0.301603	2	18	regulation of GTPase activity
GO:0044087	0.0395673	6.99048	0.318358	2	19	regulation of cellular component biogenesis
GO:0009064	0.0395673	6.99048	0.318358	2	19	glutamine family amino acid metabolic process
GO:0031123	0.0395673	6.99048	0.318358	2	19	RNA 3'-end processing
GO:0050790	0.00432097	6.68491	0.670228	4	40	regulation of catalytic activity
GO:0008652	0.0475518	6.2531	0.35187	2	21	cellular amino acid biosynthetic process
GO:1901607	0.0475518	6.2531	0.35187	2	21	alpha-amino acid biosynthetic process
GO:0006996	1.28727e-09	6.00556	4.28946	21	256	organelle organization
GO:0006338	0.0188561	5.7828	0.569694	3	34	chromatin remodeling
GO:0048856	0.00770728	5.59181	0.787518	4	47	anatomical structure development
GO:0032502	0.00892342	5.34196	0.82103	4	49	developmental process
GO:0006260	2.25735e-08	4.81304	5.51263	22	329	DNA replication
GO:0016043	1.17228e-09	4.74355	7.07091	27	422	cellular component organization
GO:0044093	0.0308744	4.71345	0.686984	3	41	positive regulation of molecular function
GO:0007017	0.00311317	4.55568	1.44099	6	86	microtubule-based process
GO:0018193	0.00699901	4.50623	1.20641	5	72	peptidyl-amino acid modification
GO:0006325	0.0348956	4.47667	0.720495	3	43	chromatin organization
GO:0006974	0.000275939	4.25514	2.61389	10	156	cellular response to DNA damage stimulus
GO:0006281	0.000673074	4.11525	2.41282	9	144	DNA repair
GO:0071840	1.9908e-08	4.09549	8.05949	27	481	cellular component organization or biogenesis
GO:0033554	0.000476001	3.95153	2.7982	10	167	cellular response to stress
GO:0006352	0.0484894	3.88986	0.82103	3	49	DNA-templated transcription initiation
GO:0065009	0.024435	3.86904	1.10588	4	66	regulation of molecular function
GO:0007010	0.0144775	3.72088	1.44099	5	86	cytoskeleton organization
GO:0048523	0.0282152	3.68909	1.15614	4	69	negative regulation of cellular process
GO:0048519	0.00900192	3.59901	1.79286	6	107	negative regulation of biological process
GO:0006950	0.00271177	3.08516	3.5187	10	210	response to stress
GO:0060255	2.38121e-05	3.04367	8.32759	22	497	regulation of macromolecule metabolic process
GO:0019222	3.75701e-05	2.94469	8.57892	22	512	regulation of metabolic process
GO:0080090	8.45185e-05	2.92182	7.77465	20	464	regulation of primary metabolic process
GO:0051171	8.45185e-05	2.92182	7.77465	20	464	regulation of nitrogen compound metabolic process
GO:0022607	0.0102813	2.85272	2.99927	8	179	cellular component assembly
GO:0031323	0.000251149	2.74586	7.77465	19	464	regulation of cellular metabolic process
GO:0006366	0.0450083	2.70507	1.94366	5	116	transcription by RNA polymerase II
GO:0010468	0.00177306	2.41621	7.74114	17	462	regulation of gene expression
GO:0090304	1.67761e-05	2.18536	30.2776	52	1807	nucleic acid metabolic process
GO:0006259	0.000306935	2.18251	16.4206	31	980	DNA metabolic process
GO:0019219	0.0111665	2.12253	7.08766	14	423	regulation of nucleobase-containing compound metabolic process
GO:0009987	0.00369597	2.12194	113.252	125	6759	cellular process
GO:0010556	0.0113843	2.11707	7.10442	14	424	regulation of macromolecule biosynthetic process
GO:0031326	0.0113843	2.11707	7.10442	14	424	regulation of cellular biosynthetic process
GO:0044085	0.0463563	2.10515	3.98786	8	238	cellular component biogenesis
GO:0032774	0.00860447	2.08142	8.31083	16	496	RNA biosynthetic process
GO:0009889	0.0132492	2.07439	7.23847	14	432	regulation of biosynthetic process
GO:0044260	0.00105372	1.87293	24.9492	40	1489	cellular macromolecule metabolic process
GO:0010467	0.00582267	1.80883	17.2081	28	1027	gene expression
GO:0097659	0.0368233	1.79187	8.27732	14	494	nucleic acid-templated transcription
GO:0006351	0.0368233	1.79187	8.27732	14	494	DNA-templated transcription
GO:0016070	0.0117189	1.78724	14.0413	23	838	RNA metabolic process
GO:0009059	0.013386	1.76315	14.2088	23	848	macromolecule biosynthetic process
GO:0043170	0.000942591	1.75046	69.5027	88	4148	macromolecule metabolic process
GO:0034641	0.0014277	1.71279	43.9335	61	2622	cellular nitrogen compound metabolic process
GO:0006139	0.00454382	1.62154	39.4262	54	2353	nucleobase-containing compound metabolic process
GO:0006807	0.00592487	1.58881	76.0542	91	4539	nitrogen compound metabolic process
GO:0046483	0.00667469	1.58187	40.1132	54	2394	heterocycle metabolic process
GO:0044237	0.00564624	1.57262	65.7661	81	3925	cellular metabolic process
GO:0006725	0.00828581	1.55928	40.5153	54	2418	cellular aromatic compound metabolic process
GO:1901360	0.00897072	1.55093	40.6661	54	2427	organic cyclic compound metabolic process
GO:0071704	0.0318836	1.42263	83.0245	94	4955	organic substance metabolic process
GO:0044238	0.0352954	1.4061	81.2149	92	4847	primary metabolic process
GO:0008152	0.0434675	1.39269	85.9233	96	5128	metabolic process
