# Supplementary material for: Sexual dimorphism in the tardigrade Paramacrobiotus metropolitanus transcriptome
Source: Zoological Lett. 2024 Jun 20;10:11. doi: 10.1186/s40851-024-00233-0 (PMC11191345; doi:10.1186/s40851-024-00233-0)
Supplement: Supplementary file 11 — Additional file 11: Table S7. Expression profiles for anhydrobiosis related genes. [file 40851_2024_233_MOESM11_ESM.xlsx]

## Sheet: Sheet1
GOBPID	Pvalue	OddsRatio	ExpCount	Count	Size	Term
GO:0030317	0.00011289	Inf	0.145338	3	3	flagellated sperm motility
GO:0097722	0.00011289	Inf	0.145338	3	3	sperm motility
GO:0070286	1.50092e-06	99.4416	0.290675	5	6	axonemal dynein complex assembly
GO:0003341	2.60242e-10	60.2615	0.58135	9	12	cilium movement
GO:0001539	3.21219e-07	59.8092	0.387567	6	8	cilium or flagellum-dependent cell motility
GO:0060294	3.21219e-07	59.8092	0.387567	6	8	cilium movement involved in cell motility
GO:0060285	3.21219e-07	59.8092	0.387567	6	8	cilium-dependent cell motility
GO:0048870	1.18179e-08	40.0665	0.58135	8	12	cell motility
GO:0044273	7.53203e-05	39.6709	0.290675	4	6	sulfur compound catabolic process
GO:0043171	7.53203e-05	39.6709	0.290675	4	6	peptide catabolic process
GO:0006751	7.53203e-05	39.6709	0.290675	4	6	glutathione catabolic process
GO:0003352	0.00679843	39.4761	0.145338	2	3	regulation of cilium movement
GO:0061726	0.00679843	39.4761	0.145338	2	3	mitochondrion disassembly
GO:0060632	0.00679843	39.4761	0.145338	2	3	regulation of microtubule-based movement
GO:1903008	0.00679843	39.4761	0.145338	2	3	organelle disassembly
GO:0000422	0.00679843	39.4761	0.145338	2	3	autophagy of mitochondrion
GO:0035082	1.2915e-05	33.1387	0.387567	5	8	axoneme assembly
GO:0001578	1.2915e-05	33.1387	0.387567	5	8	microtubule bundle formation
GO:0032886	0.00104902	29.678	0.242229	3	5	regulation of microtubule-based process
GO:0042219	0.000169022	26.4439	0.339121	4	7	cellular modified amino acid catabolic process
GO:0000003	0.00202271	19.7828	0.290675	3	6	reproduction
GO:0022414	0.00202271	19.7828	0.290675	3	6	reproductive process
GO:0045332	0.0131616	19.7355	0.193783	2	4	phospholipid translocation
GO:0097035	0.0131616	19.7355	0.193783	2	4	regulation of membrane lipid distribution
GO:0120009	0.0131616	19.7355	0.193783	2	4	intermembrane lipid transfer
GO:0034204	0.0131616	19.7355	0.193783	2	4	lipid translocation
GO:0017121	0.0131616	19.7355	0.193783	2	4	plasma membrane phospholipid scrambling
GO:0007018	2.95303e-13	14.7628	2.08317	18	43	microtubule-based movement
GO:0030031	4.96693e-06	11.433	1.06581	8	22	cell projection assembly
GO:0120031	4.96693e-06	11.433	1.06581	8	22	plasma membrane bounded cell projection assembly
GO:0060271	4.96693e-06	11.433	1.06581	8	22	cilium assembly
GO:0006749	0.00196868	9.91013	0.58135	4	12	glutathione metabolic process
GO:0007017	1.54238e-15	9.56834	4.16634	27	86	microtubule-based process
GO:0044782	2.04454e-05	8.88775	1.25959	8	26	cilium organization
GO:0051345	0.0104948	8.47403	0.484458	3	10	positive regulation of hydrolase activity
GO:0043547	0.0104948	8.47403	0.484458	3	10	positive regulation of GTPase activity
GO:0000226	2.78374e-05	8.4189	1.30804	8	27	microtubule cytoskeleton organization
GO:0006298	0.0418158	7.89118	0.339121	2	7	mismatch repair
GO:0030030	6.45594e-05	7.26808	1.45338	8	30	cell projection organization
GO:0120036	6.45594e-05	7.26808	1.45338	8	30	plasma membrane bounded cell projection organization
GO:0070925	1.4579e-05	6.6898	1.93783	10	40	organelle assembly
GO:0031109	0.0179021	6.58923	0.58135	3	12	microtubule polymerization or depolymerization
GO:0043087	0.0096623	5.65859	0.872025	4	18	regulation of GTPase activity
GO:0009116	0.02757	5.38981	0.678242	3	14	nucleoside metabolic process
GO:1901657	0.02757	5.38981	0.678242	3	14	glycosyl compound metabolic process
GO:0007155	6.13984e-07	5.32534	3.73033	16	77	cell adhesion
GO:0015914	0.0332536	4.94003	0.726688	3	15	phospholipid transport
GO:0043085	0.0394957	4.55944	0.775134	3	16	positive regulation of catalytic activity
GO:0015748	0.0198323	4.39887	1.06581	4	22	organophosphate ester transport
GO:0006575	0.023114	4.16682	1.11425	4	23	cellular modified amino acid metabolic process
GO:0061024	0.023114	4.16682	1.11425	4	23	membrane organization
GO:0051336	0.0306147	3.76902	1.21115	4	25	regulation of hydrolase activity
GO:0044093	0.0132784	3.40327	1.98628	6	41	positive regulation of molecular function
GO:0006813	0.000273725	3.31636	4.79614	14	99	potassium ion transport
GO:0006869	0.0316383	3.09526	1.7925	5	37	lipid transport
GO:0007010	0.0027748	2.93409	4.16634	11	86	cytoskeleton organization
GO:0006457	0.0299266	2.76726	2.37385	6	49	protein folding
GO:0065009	0.0396301	2.35412	3.19743	7	66	regulation of molecular function
GO:0022607	0.00595218	2.10838	8.67181	17	179	cellular component assembly
GO:0030001	0.0145502	1.98831	8.04201	15	166	metal ion transport
GO:0098662	0.0457703	1.87065	6.20107	11	128	inorganic cation transmembrane transport
GO:0043933	0.0443504	1.82401	6.92776	12	143	protein-containing complex organization
GO:0006812	0.0129875	1.78931	12.4506	21	257	cation transport
GO:0044085	0.0219381	1.73927	11.5301	19	238	cellular component biogenesis
GO:0006996	0.0419353	1.60338	12.4021	19	256	organelle organization
GO:0016043	0.0217576	1.54409	20.4441	30	422	cellular component organization
GO:0006811	0.0391467	1.4901	18.9423	27	391	ion transport
GO:0016310	0.00499519	1.46679	47.6223	65	983	phosphorylation
GO:0071840	0.0409618	1.43471	23.3025	32	481	cellular component organization or biogenesis
GO:0006468	0.00865217	1.43082	47.0409	63	971	protein phosphorylation
